# Supplementary material for: Spring diet and energy intake of tundra swan (Cygnus columbianus) at the Yellow River National Wetland in Baotou, China
Source: PeerJ. 2022 Mar 15;10:e13113. doi: 10.7717/peerj.13113 (PMC8932312; doi:10.7717/peerj.13113)
Supplement: Supplemental Information 1 [file peerj-10-13113-s001.zip]

Archive with 4 entries (3 files):
- Supplemental meterial/Table S1 The analysis results of Sample 1-27.xlsx
- Supplemental meterial/Table S1 The analysis results of Sample28-54.xlsx
- Supplemental meterial/Table S1 The analysis results of Sample55-80.xlsx
- Supplemental meterial/
