# Supplementary material for: Spring diet and energy intake of tundra swan (Cygnus columbianus) at the Yellow River National Wetland in Baotou, China
Source: PeerJ. 2022 Mar 15;10:e13113. doi: 10.7717/peerj.13113 (PMC8932312; doi:10.7717/peerj.13113)
Supplement: Supplemental Information 1 [file peerj-10-13113-s001.zip › Supplemental meterial/Table S1 The analysis results of Sample 1-27.xlsx]

## Sheet: Sample1
Number of view field	Quinoa Seed	Millet Seed	Millet leaf	Millet Stem	East Asian quinoa Seed	Polygonum Leaf	Reed Leaf	Corn seed	Corn Leaf	Cocklebur Leaf	Bittersweet Leaf	Kochia Seed	Rice Leaf	Rice Seed	Clinopodium Seed	Clinopodium Stem	Suaeda Stem	Others
1	24	1	0	0	0	3	0	0	0	0	0	0	0	0	0	0	0	0
2	31	0	0	0	0	1	0	0	0	0	0	0	0	0	0	0	0	0
3	29	1	2	0	0	5	0	0	0	0	0	0	0	0	0	0	0	0
4	22	1	1	0	0	4	0	0	0	0	0	0	0	0	0	0	0	0
5	12	1	0	0	0	3	0	0	0	0	0	0	0	0	0	0	0	1
6	13	2	1	0	0	2	0	0	0	0	0	0	0	0	0	0	0	0
7	24	1	0	0	0	4	0	0	0	0	0	0	0	0	0	0	0	0
8	16	0	0	0	0	2	0	0	0	0	0	0	0	0	0	0	0	0
9	29	2	0	0	0	3	0	0	0	0	0	0	0	0	0	0	0	0
10	20	1	1	0	0	7	0	0	0	0	0	0	0	0	0	0	0	1
11	26	2	0	0	0	8	0	0	0	0	0	0	0	0	0	0	0	0
12	28	1	0	0	0	4	0	0	0	0	0	0	0	0	0	0	0	0
13	23	1	0	0	0	3	0	0	0	0	0	0	0	0	0	0	0	0
14	29	0	0	0	0	7	0	0	0	0	0	0	0	0	0	0	0	0
15	33	1	1	0	0	6	0	0	0	0	0	0	0	0	0	0	0	0
16	32	0	0	0	0	3	0	0	0	0	0	0	0	0	0	0	0	0
17	25	1	0	0	0	4	0	0	0	0	0	0	0	0	0	0	0	0
18	27	2	0	0	0	2	0	0	0	0	0	0	0	0	0	0	0	0
19	29	0	0	0	0	3	0	0	0	0	0	0	0	0	0	0	0	0
20	33	2	1	0	0	3	0	0	0	0	0	0	0	0	0	0	0	0
21	24	1	0	0	0	6	0	0	0	0	0	0	0	0	0	0	0	0
22	30	1	0	0	0	8	0	0	0	0	0	0	0	0	0	0	0	0
23	22	4	0	0	0	9	0	0	0	0	0	0	0	0	0	0	0	1
24	29	3	0	0	0	3	0	0	0	0	0	0	0	0	0	0	0	0
25	31	1	0	0	0	5	0	0	0	0	0	0	0	0	0	0	0	0
26	28	4	1	0	0	2	0	0	0	0	0	0	0	0	0	0	0	0
27	32	3	0	0	0	4	0	0	0	0	0	0	0	0	0	0	0	0
28	30	1	0	0	0	2	0	0	0	0	0	0	0	0	0	0	0	0
29	25	2	0	0	0	3	0	0	0	0	0	0	0	0	0	0	0	0
30	28	1	0	0	0	2	0	0	0	0	0	0	0	0	0	0	0	0
31	35	0	0	0	0	2	0	0	0	0	0	0	0	0	0	0	0	0
32	27	0	0	0	0	7	0	0	0	0	0	0	0	0	0	0	0	0
33	30	1	1	0	0	3	0	0	0	0	0	0	0	0	0	0	0	1
34	28	1	1	0	0	5	0	0	0	0	0	0	0	0	0	0	0	0
35	25	1	0	0	0	3	0	0	0	0	0	0	0	0	0	0	0	0
36	37	0	0	0	0	5	0	0	0	0	0	0	0	0	0	0	0	0
37	24	1	0	0	0	5	0	0	0	0	0	0	0	0	0	0	0	0
38	22	2	1	0	0	2	0	0	0	0	0	0	0	0	0	0	0	0
39	27	1	1	0	0	3	0	0	0	0	0	0	0	0	0	0	0	0
40	21	0	0	0	0	4	0	0	0	0	0	0	0	0	0	0	0	0
总数	1060	48	12	0	0	160	0	0	0	0	0	0	0	0	0	0	0	4

## Sheet: Sample2
Number of view field	Quinoa Seed	Millet Seed	Millet leaf	Millet Stem	East Asian quinoa Seed	Polygonum Leaf	Reed Leaf	Corn seed	Corn Leaf	Cocklebur Leaf	Bittersweet Leaf	Kochia Seed	Rice Leaf	Rice Seed	Clinopodium Seed	Clinopodium Stem	Suaeda Stem	Others
1	30	1	0	0	0	5	0	0	0	0	0	0	0	0	0	0	0	0
2	27	0	0	0	0	10	0	0	0	0	0	0	0	0	0	0	0	0
3	21	0	1	0	0	9	0	0	0	0	0	0	0	0	0	0	0	0
4	36	2	0	0	0	12	0	0	0	0	0	0	0	0	0	0	0	0
5	39	0	0	0	0	11	0	0	0	0	0	0	0	0	0	0	0	0
6	33	0	0	0	0	8	0	0	0	0	0	0	0	0	0	0	0	0
7	26	0	0	0	0	6	0	0	0	0	0	0	0	0	0	0	0	0
8	25	2	1	0	0	8	0	0	0	0	0	0	0	0	0	0	0	1
9	30	0	0	0	0	6	0	0	0	0	0	0	0	0	0	0	0	0
10	38	1	0	0	0	10	0	0	0	0	0	0	0	0	0	0	0	0
11	22	0	0	0	0	11	0	0	0	0	0	0	0	0	0	0	0	0
12	16	1	0	0	0	12	0	0	0	0	0	0	0	0	0	0	0	0
13	33	0	0	0	0	16	0	0	0	0	0	0	0	0	0	0	0	2
14	27	2	0	0	0	12	0	0	0	0	0	0	0	0	0	0	0	0
15	32	0	0	0	0	9	0	0	0	0	0	0	0	0	0	0	0	0
16	35	2	0	0	0	10	0	0	0	0	0	0	0	0	0	0	0	0
17	37	1	1	0	0	12	0	0	0	0	0	0	0	0	0	0	0	1
18	33	1	1	0	0	14	0	0	0	0	0	0	0	0	0	0	0	0
19	34	0	1	0	0	14	0	0	0	0	0	0	0	0	0	0	0	0
20	39	0	0	0	0	7	0	0	0	0	0	0	0	0	0	0	0	0
21	26	2	0	0	0	6	0	0	0	0	0	0	0	0	0	0	0	0
22	16	0	0	0	0	8	0	0	0	0	0	0	0	0	0	0	0	0
23	31	0	0	0	0	9	0	0	0	0	0	0	0	0	0	0	0	0
24	34	1	0	0	0	2	0	0	0	0	0	0	0	0	0	0	0	2
25	25	2	0	0	0	6	0	0	0	0	0	0	0	0	0	0	0	0
26	39	0	1	0	0	12	0	0	0	0	0	0	0	0	0	0	0	0
27	27	0	0	0	0	15	0	0	0	0	0	0	0	0	0	0	0	0
28	26	1	0	0	0	12	0	0	0	0	0	0	0	0	0	0	0	0
29	30	1	0	0	0	4	0	0	0	0	0	0	0	0	0	0	0	0
30	38	0	1	0	0	13	0	0	0	0	0	0	0	0	0	0	0	0
31	26	0	0	0	0	12	0	0	0	0	0	0	0	0	0	0	0	0
32	27	0	0	0	0	10	0	0	0	0	0	0	0	0	0	0	0	0
33	36	1	0	0	0	12	0	0	0	0	0	0	0	0	0	0	0	1
34	32	1	0	0	0	8	0	0	0	0	0	0	0	0	0	0	0	1
35	36	0	1	0	0	9	0	0	0	0	0	0	0	0	0	0	0	0
36	34	1	0	0	0	12	0	0	0	0	0	0	0	0	0	0	0	0
37	37	1	0	0	0	10	0	0	0	0	0	0	0	0	0	0	0	0
38	21	0	0	0	0	8	0	0	0	0	0	0	0	0	0	0	0	0
39	24	0	0	0	0	9	0	0	0	0	0	0	0	0	0	0	0	0
40	30	0	0	0	0	9	0	0	0	0	0	0	0	0	0	0	0	0
总数	1208	24	8	0	0	388	0	0	0	0	0	0	0	0	0	0	0	8

## Sheet: Sample3
Number of view field	Quinoa Seed	Millet Seed	Millet leaf	Millet Stem	East Asian quinoa Seed	Polygonum Leaf	Reed Leaf	Corn seed	Corn Leaf	Cocklebur Leaf	Bittersweet Leaf	Kochia Seed	Rice Leaf	Rice Seed	Clinopodium Seed	Clinopodium Stem	Suaeda Stem	Others
1	26	5	0	1	0	4	0	0	0	0	0	0	0	0	0	0	0	2
2	27	2	0	2	0	2	0	0	0	0	0	0	0	0	0	0	0	0
3	21	5	0	0	0	3	0	0	0	0	0	0	0	0	0	0	0	0
4	24	3	0	0	0	7	0	0	0	0	0	0	0	0	0	0	0	0
5	23	5	0	0	0	4	0	0	0	0	0	0	0	0	0	0	0	0
6	24	5	2	0	0	10	0	0	0	0	0	0	0	0	0	0	0	0
7	20	3	0	0	0	7	0	0	0	0	0	0	0	0	0	0	0	0
8	16	2	0	3	0	5	0	0	0	0	0	0	0	0	0	0	0	0
9	25	5	0	0	0	5	0	0	0	0	0	0	0	0	0	0	0	0
10	26	5	0	2	0	6	0	0	0	0	0	0	0	0	0	0	0	0
11	28	6	1	2	0	8	0	0	0	0	0	0	0	0	0	0	0	0
12	14	7	1	0	0	13	0	0	0	0	0	0	0	0	0	0	0	0
13	28	3	0	4	0	8	0	0	0	0	0	0	0	0	0	0	0	2
14	20	3	0	0	0	5	0	0	0	0	0	0	0	0	0	0	0	0
15	26	2	1	0	0	3	0	0	0	0	0	0	0	0	0	0	0	0
16	21	5	0	2	0	2	0	0	0	0	0	0	0	0	0	0	0	0
17	25	6	1	0	0	8	0	0	0	0	0	0	0	0	0	0	0	1
18	16	3	0	1	0	5	0	0	0	0	0	0	0	0	0	0	0	0
19	23	5	1	0	0	16	0	0	0	0	0	0	0	0	0	0	0	0
20	27	4	0	0	0	2	0	0	0	0	0	0	0	0	0	0	0	0
21	29	2	0	0	0	7	0	0	0	0	0	0	0	0	0	0	0	0
22	27	4	0	0	0	9	0	0	0	0	0	0	0	0	0	0	0	0
23	28	8	1	0	0	5	0	0	0	0	0	0	0	0	0	0	0	0
24	24	4	1	2	0	6	0	0	0	0	0	0	0	0	0	0	0	0
25	24	6	0	0	0	2	0	0	0	0	0	0	0	0	0	0	0	0
26	29	1	0	0	0	3	0	0	0	0	0	0	0	0	0	0	0	0
27	27	3	3	0	0	4	0	0	0	0	0	0	0	0	0	0	0	0
28	24	4	0	1	0	8	0	0	0	0	0	0	0	0	0	0	0	0
29	24	2	0	0	0	5	0	0	0	0	0	0	0	0	0	0	0	0
30	21	3	0	0	0	8	0	0	0	0	0	0	0	0	0	0	0	1
31	28	2	1	0	0	2	0	0	0	0	0	0	0	0	0	0	0	0
32	25	0	1	2	0	4	0	0	0	0	0	0	0	0	0	0	0	0
33	29	6	0	0	0	2	0	0	0	0	0	0	0	0	0	0	0	2
34	25	1	0	2	0	3	0	0	0	0	0	0	0	0	0	0	0	0
35	23	3	0	0	0	5	0	0	0	0	0	0	0	0	0	0	0	0
36	29	1	0	0	0	5	0	0	0	0	0	0	0	0	0	0	0	0
37	22	4	1	2	0	2	0	0	0	0	0	0	0	0	0	0	0	0
38	24	2	0	0	0	4	0	0	0	0	0	0	0	0	0	0	0	0
39	28	1	0	2	0	3	0	0	0	0	0	0	0	0	0	0	0	0
40	26	3	1	0	0	2	0	0	0	0	0	0	0	0	0	0	0	0
总数	976	144	16	28	0	212	0	0	0	0	0	0	0	0	0	0	0	8

## Sheet: Sample4
Number of view field	Quinoa Seed	Millet Seed	Millet leaf	Millet Stem	East Asian quinoa Seed	Polygonum Leaf	Reed Leaf	Corn seed	Corn Leaf	Cocklebur Leaf	Bittersweet Leaf	Kochia Seed	Rice Leaf	Rice Seed	Clinopodium Seed	Clinopodium Stem	Suaeda Stem	Others
1	39	5	0	0	6	2	0	0	0	0	0	0	0	0	0	0	0	1
2	30	2	0	0	7	1	0	0	0	0	0	0	0	0	0	0	0	0
3	29	2	0	0	8	2	0	0	0	0	0	0	0	0	0	0	0	0
4	35	3	1	0	6	1	0	0	0	0	0	0	0	0	0	0	0	0
5	34	1	0	0	9	3	0	0	0	0	0	0	0	0	0	0	0	0
6	30	3	0	0	5	2	0	0	0	0	0	0	0	0	0	0	0	1
7	35	0	0	0	7	1	0	0	0	0	0	0	0	0	0	0	0	0
8	39	2	0	1	4	3	0	0	0	0	0	0	0	0	0	0	0	0
9	38	2	0	0	6	2	0	0	0	0	0	0	0	0	0	0	0	0
10	30	1	0	0	7	3	0	0	0	0	0	0	0	0	0	0	0	1
11	35	4	2	0	5	4	0	0	0	0	0	0	0	0	0	0	0	0
12	35	0	0	0	6	1	0	0	0	0	0	0	0	0	0	0	0	0
13	34	2	0	0	9	1	0	0	0	0	0	0	0	0	0	0	0	1
14	37	3	0	0	7	2	0	0	0	0	0	0	0	0	0	0	0	0
15	31	0	0	2	5	2	0	0	0	0	0	0	0	0	0	0	0	0
16	35	5	0	0	4	1	0	0	0	0	0	0	0	0	0	0	0	0
17	34	2	1	0	6	4	0	0	0	0	0	0	0	0	0	0	0	1
18	36	1	0	0	7	3	0	0	0	0	0	0	0	0	0	0	0	0
19	30	1	0	0	3	1	0	0	0	0	0	0	0	0	0	0	0	0
20	37	1	0	1	5	2	0	0	0	0	0	0	0	0	0	0	0	0
21	25	0	0	0	6	4	0	0	0	0	0	0	0	0	0	0	0	0
22	29	5	0	0	8	1	0	0	0	0	0	0	0	0	0	0	0	0
23	30	6	0	0	6	2	0	0	0	0	0	0	0	0	0	0	0	0
24	30	3	2	0	6	2	0	0	0	0	0	0	0	0	0	0	0	1
25	32	1	0	0	7	1	0	0	0	0	0	0	0	0	0	0	0	0
26	35	2	0	0	9	4	0	0	0	0	0	0	0	0	0	0	0	0
27	33	4	0	0	2	3	0	0	0	0	0	0	0	0	0	0	0	0
28	34	1	0	2	5	2	0	0	0	0	0	0	0	0	0	0	0	0
29	22	1	0	0	4	2	0	0	0	0	0	0	0	0	0	0	0	0
30	35	3	1	0	6	2	0	0	0	0	0	0	0	0	0	0	0	1
31	24	0	0	1	7	3	0	0	0	0	0	0	0	0	0	0	0	0
32	26	2	0	0	8	2	0	0	0	0	0	0	0	0	0	0	0	0
33	31	5	0	0	6	1	0	0	0	0	0	0	0	0	0	0	0	1
34	31	2	1	1	4	1	0	0	0	0	0	0	0	0	0	0	0	0
35	34	0	0	0	5	2	0	0	0	0	0	0	0	0	0	0	0	0
36	28	4	0	0	6	0	0	0	0	0	0	0	0	0	0	0	0	0
37	25	6	0	0	6	1	0	0	0	0	0	0	0	0	0	0	0	0
38	34	2	0	0	7	5	0	0	0	0	0	0	0	0	0	0	0	0
39	29	0	0	0	6	1	0	0	0	0	0	0	0	0	0	0	0	0
40	34	1	0	0	4	0	0	0	0	0	0	0	0	0	0	0	0	0
总数	1284	88	8	8	240	80	0	0	0	0	0	0	0	0	0	0	0	8

## Sheet: Sample5
Number of view field	Quinoa Seed	Millet Seed	Millet leaf	Millet Stem	East Asian quinoa Seed	Polygonum Leaf	Reed Leaf	Corn seed	Corn Leaf	Cocklebur Leaf	Bittersweet Leaf	Kochia Seed	Rice Leaf	Rice Seed	Clinopodium Seed	Clinopodium Stem	Suaeda Stem	Others
1	0	10	3	0	9	0	0	0	0	0	0	0	0	0	0	0	0	0
2	0	8	2	0	7	0	0	0	0	0	0	0	0	0	0	0	0	0
3	2	5	2	0	8	0	0	0	0	0	0	0	0	0	0	0	0	0
4	1	14	0	0	6	0	0	0	0	0	0	0	0	0	0	0	0	0
5	0	15	4	1	5	0	0	0	0	0	0	0	0	0	0	0	0	1
6	5	10	1	0	9	0	0	0	0	0	0	0	0	0	0	0	0	0
7	2	12	5	0	7	0	0	0	0	0	0	0	0	0	0	0	0	0
8	2	10	4	0	9	1	0	0	0	0	0	0	0	0	0	0	0	0
9	1	15	0	0	6	0	0	0	0	0	0	0	0	0	0	0	0	0
10	2	11	1	1	5	0	0	0	0	0	0	0	0	0	0	0	0	1
11	3	13	3	0	4	0	0	0	0	0	0	0	0	0	0	0	0	0
12	4	15	2	0	6	0	0	0	0	0	0	0	0	0	0	0	0	0
13	2	7	6	0	9	0	0	0	0	0	0	0	0	0	0	0	0	0
14	0	12	3	0	4	0	0	0	0	0	0	0	0	0	0	0	0	0
15	1	12	5	0	8	0	0	0	0	0	0	0	0	0	0	0	0	0
16	2	6	4	0	9	0	0	0	0	0	0	0	0	0	0	0	0	0
17	1	11	0	0	4	1	0	0	0	0	0	0	0	0	0	0	0	0
18	1	4	6	0	8	0	0	0	0	0	0	0	0	0	0	0	0	0
19	0	15	3	0	6	0	0	0	0	0	0	0	0	0	0	0	0	0
20	1	7	0	0	6	0	0	0	0	0	0	0	0	0	0	0	0	0
21	6	17	2	0	9	0	0	0	0	0	0	0	0	0	0	0	0	0
22	2	10	1	0	6	0	0	0	0	0	0	0	0	0	0	0	0	0
23	1	8	3	1	4	0	0	0	0	0	0	0	0	0	0	0	0	1
24	0	11	2	0	3	1	0	0	0	0	0	0	0	0	0	0	0	0
25	2	9	2	0	2	0	0	0	0	0	0	0	0	0	0	0	0	0
26	2	12	0	0	9	0	0	0	0	0	0	0	0	0	0	0	0	0
27	2	11	0	0	6	0	0	0	0	0	0	0	0	0	0	0	0	0
28	5	12	5	1	6	0	0	0	0	0	0	0	0	0	0	0	0	0
29	0	11	6	0	6	0	0	0	0	0	0	0	0	0	0	0	0	0
30	1	8	3	0	9	0	0	0	0	0	0	0	0	0	0	0	0	0
31	2	11	2	1	4	0	0	0	0	0	0	0	0	0	0	0	0	0
32	0	7	1	0	6	0	0	0	0	0	0	0	0	0	0	0	0	0
33	5	5	4	1	12	0	0	0	0	0	0	0	0	0	0	0	0	1
34	2	9	0	0	11	1	0	0	0	0	0	0	0	0	0	0	0	0
35	2	12	2	0	12	0	0	0	0	0	0	0	0	0	0	0	0	0
36	1	4	1	0	4	0	0	0	0	0	0	0	0	0	0	0	0	0
37	2	7	1	1	7	0	0	0	0	0	0	0	0	0	0	0	0	0
38	3	13	3	0	9	0	0	0	0	0	0	0	0	0	0	0	0	0
39	2	12	2	1	6	0	0	0	0	0	0	0	0	0	0	0	0	0
40	2	11	2	0	6	0	0	0	0	0	0	0	0	0	0	0	0	0
总数	72	412	96	8	272	4	0	0	0	0	0	0	0	0	0	0	0	4

## Sheet: Sample6
Number of view field	Quinoa Seed	Millet Seed	Millet leaf	Millet Stem	East Asian quinoa Seed	Polygonum Leaf	Reed Leaf	Corn seed	Corn Leaf	Cocklebur Leaf	Bittersweet Leaf	Kochia Seed	Rice Leaf	Rice Seed	Clinopodium Seed	Clinopodium Stem	Suaeda Stem	Others
1	6	4	0	0	0	0	0	0	0	0	0	0	0	0	0	0	0	0
2	9	2	0	0	0	0	0	0	0	0	0	0	0	0	0	0	0	0
3	3	9	0	0	1	1	0	0	0	0	0	0	0	0	0	0	0	0
4	5	6	1	0	2	0	0	0	0	0	0	0	0	0	0	0	0	1
5	9	4	0	0	0	0	0	0	0	0	0	0	0	0	0	0	0	0
6	3	9	0	0	0	0	0	0	0	0	0	0	0	0	0	0	0	0
7	2	9	0	0	0	0	0	0	0	0	0	0	0	0	0	0	0	0
8	5	5	0	0	1	1	0	0	0	0	0	0	0	0	0	0	0	2
9	6	4	0	0	0	0	0	0	0	0	0	0	0	0	0	0	0	0
10	3	2	1	0	1	0	0	0	0	0	0	0	0	0	0	0	0	0
11	3	4	0	0	0	0	0	0	0	0	0	0	0	0	0	0	0	1
12	4	2	1	0	1	0	0	0	0	0	0	0	0	0	0	0	0	0
13	3	3	0	0	0	1	0	0	0	0	0	0	0	0	0	0	0	0
14	6	4	0	0	2	0	0	0	0	0	0	0	0	0	0	0	0	0
15	2	8	0	0	0	0	0	0	0	0	0	0	0	0	0	0	0	1
16	3	3	1	0	1	1	0	0	0	0	0	0	0	0	0	0	0	0
17	6	4	1	0	1	0	0	0	0	0	0	0	0	0	0	0	0	0
18	4	8	1	0	1	0	0	0	0	0	0	0	0	0	0	0	0	0
19	9	5	0	0	0	0	0	0	0	0	0	0	0	0	0	0	0	2
20	6	9	0	0	0	0	0	0	0	0	0	0	0	0	0	0	0	0
21	3	7	1	0	2	1	0	0	0	0	0	0	0	0	0	0	0	0
22	9	6	0	0	1	0	0	0	0	0	0	0	0	0	0	0	0	0
23	6	5	0	0	0	1	0	0	0	0	0	0	0	0	0	0	0	0
24	9	3	1	0	1	0	0	0	0	0	0	0	0	0	0	0	0	0
25	6	7	0	0	2	0	0	0	0	0	0	0	0	0	0	0	0	0
26	6	5	0	0	1	0	0	0	0	0	0	0	0	0	0	0	0	0
27	5	6	0	0	0	0	0	0	0	0	0	0	0	0	0	0	0	1
28	9	6	0	0	1	0	0	0	0	0	0	0	0	0	0	0	0	0
29	6	5	1	0	1	1	0	0	0	0	0	0	0	0	0	0	0	0
30	2	5	0	0	0	0	0	0	0	0	0	0	0	0	0	0	0	2
31	6	5	0	0	1	0	0	0	0	0	0	0	0	0	0	0	0	0
32	5	4	0	0	0	0	0	0	0	0	0	0	0	0	0	0	0	0
33	9	4	1	0	1	0	0	0	0	0	0	0	0	0	0	0	0	1
34	6	6	1	0	1	0	0	0	0	0	0	0	0	0	0	0	0	0
35	6	5	0	0	0	0	0	0	0	0	0	0	0	0	0	0	0	0
36	9	8	0	0	2	0	0	0	0	0	0	0	0	0	0	0	0	0
37	6	7	1	0	1	0	0	0	0	0	0	0	0	0	0	0	0	0
38	5	7	0	0	1	1	0	0	0	0	0	0	0	0	0	0	0	0
39	6	6	0	0	0	0	0	0	0	0	0	0	0	0	0	0	0	0
40	4	9	0	0	1	0	0	0	0	0	0	0	0	0	0	0	0	1
总数	220	220	12	0	28	8	0	0	0	0	0	0	0	0	0	0	0	12

## Sheet: Sample7
Number of view field	Quinoa Seed	Millet Seed	Millet leaf	Millet Stem	East Asian quinoa Seed	Polygonum Leaf	Reed Leaf	Corn seed	Corn Leaf	Cocklebur Leaf	Bittersweet Leaf	Kochia Seed	Rice Leaf	Rice Seed	Clinopodium Seed	Clinopodium Stem	Suaeda Stem	Others
1	22	10	0	1	0	1	0	0	0	0	0	0	0	0	0	0	0	0
2	23	7	0	0	0	0	0	0	0	0	0	0	0	0	0	0	0	0
3	19	8	0	1	0	5	0	0	0	0	0	0	0	0	0	0	0	0
4	17	6	2	1	0	2	0	0	0	0	0	0	0	0	0	0	0	1
5	16	9	0	0	0	0	0	0	0	0	0	0	0	0	0	0	0	0
6	13	6	0	0	0	0	0	0	0	0	0	0	0	0	0	0	0	0
7	10	7	0	0	0	2	0	0	0	0	0	0	0	0	0	0	0	0
8	27	4	0	1	0	2	0	0	0	0	0	0	0	0	0	0	0	0
9	16	6	0	0	0	1	0	0	0	0	0	0	0	0	0	0	0	0
10	10	6	1	2	0	1	0	0	0	0	0	0	0	0	0	0	0	1
11	27	8	0	2	0	2	0	0	0	0	0	0	0	0	0	0	0	0
12	27	12	1	1	0	0	0	0	0	0	0	0	0	0	0	0	0	0
13	22	9	0	0	0	2	0	0	0	0	0	0	0	0	0	0	0	0
14	28	7	2	1	0	0	0	0	0	0	0	0	0	0	0	0	0	0
15	19	6	0	0	0	6	0	0	0	0	0	0	0	0	0	0	0	0
16	18	4	1	1	0	0	0	0	0	0	0	0	0	0	0	0	0	0
17	24	6	1	1	0	2	0	0	0	0	0	0	0	0	0	0	0	0
18	12	7	1	1	0	1	0	0	0	0	0	0	0	0	0	0	0	0
19	18	6	0	2	0	2	0	0	0	0	0	0	0	0	0	0	0	0
20	21	5	0	1	0	0	0	0	0	0	0	0	0	0	0	0	0	0
21	16	6	2	2	0	1	0	0	0	0	0	0	0	0	0	0	0	0
22	13	8	0	0	0	0	0	0	0	0	0	0	0	0	0	0	0	0
23	22	10	0	0	0	1	0	0	0	0	0	0	0	0	0	0	0	0
24	28	6	1	1	0	0	0	0	0	0	0	0	0	0	0	0	0	1
25	19	7	2	2	0	4	0	0	0	0	0	0	0	0	0	0	0	0
26	23	9	0	0	0	1	0	0	0	0	0	0	0	0	0	0	0	0
27	27	6	0	0	0	3	0	0	0	0	0	0	0	0	0	0	0	0
28	24	5	1	1	0	0	0	0	0	0	0	0	0	0	0	0	0	0
29	33	4	1	2	0	3	0	0	0	0	0	0	0	0	0	0	0	0
30	31	6	0	0	0	0	0	0	0	0	0	0	0	0	0	0	0	0
31	27	7	0	0	0	1	0	0	0	0	0	0	0	0	0	0	0	0
32	29	8	0	0	0	2	0	0	0	0	0	0	0	0	0	0	0	0
33	23	11	1	1	0	2	0	0	0	0	0	0	0	0	0	0	0	0
34	26	4	1	0	0	3	0	0	0	0	0	0	0	0	0	0	0	1
35	24	9	0	0	0	0	0	0	0	0	0	0	0	0	0	0	0	0
36	23	6	1	1	0	3	0	0	0	0	0	0	0	0	0	0	0	0
37	22	6	1	0	0	1	0	0	0	0	0	0	0	0	0	0	0	0
38	25	7	0	1	0	1	0	0	0	0	0	0	0	0	0	0	0	0
39	25	8	0	1	0	2	0	0	0	0	0	0	0	0	0	0	0	0
40	27	4	0	0	0	3	0	0	0	0	0	0	0	0	0	0	0	0
总数	876	276	20	28	0	60	0	0	0	0	0	0	0	0	0	0	0	4

## Sheet: Sample8
Number of view field	Quinoa Seed	Millet Seed	Millet leaf	Millet Stem	East Asian quinoa Seed	Polygonum Leaf	Reed Leaf	Corn seed	Corn Leaf	Cocklebur Leaf	Bittersweet Leaf	Kochia Seed	Rice Leaf	Rice Seed	Clinopodium Seed	Clinopodium Stem	Suaeda Stem	Others
1	10	11	0	0	0	2	0	0	0	0	0	0	0	0	0	0	0	0
2	7	9	0	1	0	1	0	0	0	0	0	0	0	0	0	0	0	0
3	11	6	0	0	0	0	0	0	0	0	0	0	0	0	0	0	0	0
4	12	4	1	0	1	2	0	0	0	0	0	0	0	0	0	0	0	0
5	13	6	0	0	0	0	0	0	0	0	0	0	0	0	0	0	0	0
6	7	9	0	0	0	2	0	0	0	0	0	0	0	0	0	0	0	0
7	15	4	0	0	0	0	0	0	0	0	0	0	0	0	0	0	0	0
8	10	9	0	0	0	2	0	0	0	0	0	0	0	0	0	0	0	0
9	12	4	0	1	0	2	0	0	0	0	0	0	0	0	0	0	0	0
10	11	9	0	0	0	1	0	0	0	0	0	0	0	0	0	0	0	0
11	16	2	0	0	0	0	0	0	0	0	0	0	0	0	0	0	0	0
12	13	9	0	0	1	1	0	0	0	0	0	0	0	0	0	0	0	0
13	18	2	0	0	0	0	0	0	0	0	0	0	0	0	0	0	0	0
14	11	9	0	1	0	2	0	0	0	0	0	0	0	0	0	0	0	0
15	14	9	0	0	0	0	0	0	0	0	0	0	0	0	0	0	0	0
16	12	4	0	0	0	1	0	0	0	0	0	0	0	0	0	0	0	0
17	11	5	0	1	0	1	0	0	0	0	0	0	0	0	0	0	0	0
18	13	12	1	0	0	1	0	0	0	0	0	0	0	0	0	0	0	0
19	10	9	0	0	1	0	0	0	0	0	0	0	0	0	0	0	0	0
20	11	9	0	0	0	0	0	0	0	0	0	0	0	0	0	0	0	0
21	12	5	0	0	0	2	0	0	0	0	0	0	0	0	0	0	0	0
22	13	9	0	1	0	0	0	0	0	0	0	0	0	0	0	0	0	0
23	5	6	0	0	0	2	0	0	0	0	0	0	0	0	0	0	0	0
24	10	9	0	0	0	1	0	0	0	0	0	0	0	0	0	0	0	0
25	14	5	0	0	0	2	0	0	0	0	0	0	0	0	0	0	0	0
26	12	9	0	0	0	0	0	0	0	0	0	0	0	0	0	0	0	0
27	12	4	0	1	0	0	0	0	0	0	0	0	0	0	0	0	0	0
28	13	2	0	0	0	1	0	0	0	0	0	0	0	0	0	0	0	0
29	11	2	0	0	0	1	0	0	0	0	0	0	0	0	0	0	0	0
30	10	11	0	0	0	0	0	0	0	0	0	0	0	0	0	0	0	0
31	12	3	0	0	1	1	0	0	0	0	0	0	0	0	0	0	0	0
32	7	9	1	0	0	1	0	0	0	0	0	0	0	0	0	0	0	0
33	10	12	0	0	0	1	0	0	0	0	0	0	0	0	0	0	0	0
34	6	3	0	1	0	1	0	0	0	0	0	0	0	0	0	0	0	0
35	8	9	0	0	0	0	0	0	0	0	0	0	0	0	0	0	0	0
36	9	9	0	0	0	1	0	0	0	0	0	0	0	0	0	0	0	0
37	5	3	0	0	0	1	0	0	0	0	0	0	0	0	0	0	0	0
38	11	6	0	0	0	2	0	0	0	0	0	0	0	0	0	0	0	0
39	12	9	0	1	0	0	0	0	0	0	0	0	0	0	0	0	0	0
40	11	6	1	0	0	1	0	0	0	0	0	0	0	0	0	0	0	0
总数	440	272	4	8	4	36	0	0	0	0	0	0	0	0	0	0	0	0

## Sheet: Sample9
Number of view field	Quinoa Seed	Millet Seed	Millet leaf	Millet Stem	East Asian quinoa Seed	Polygonum Leaf	Reed Leaf	Corn seed	Corn Leaf	Cocklebur Leaf	Bittersweet Leaf	Kochia Seed	Rice Leaf	Rice Seed	Clinopodium Seed	Clinopodium Stem	Suaeda Stem	Others
1	16	4	3	0	0	0	0	0	0	0	0	0	0	0	0	0	0	0
2	9	2	3	0	0	0	0	0	0	0	0	0	0	0	0	0	0	0
3	8	9	6	1	0	0	0	0	0	0	0	0	0	0	0	0	0	0
4	8	6	4	0	0	0	0	0	0	0	0	0	0	0	0	0	0	0
5	12	4	2	0	0	0	0	0	0	0	0	0	0	0	0	0	0	0
6	7	9	3	1	0	2	0	0	0	0	0	0	0	0	0	0	0	0
7	13	9	4	0	0	0	0	0	0	0	0	0	0	0	0	0	0	0
8	8	5	2	0	0	0	0	0	0	0	0	0	0	0	0	0	0	1
9	15	4	4	1	0	0	0	0	0	0	0	0	0	0	0	0	0	0
10	20	2	1	0	0	0	0	0	0	0	0	0	0	0	0	0	0	0
11	11	4	3	1	0	1	0	0	0	0	0	0	0	0	0	0	0	0
12	12	2	0	0	0	1	0	0	0	0	0	0	0	0	0	0	0	0
13	8	3	2	0	0	0	0	0	0	0	0	0	0	0	0	0	0	0
14	15	4	2	0	0	0	0	0	0	0	0	0	0	0	0	0	0	0
15	8	8	4	1	0	1	0	0	0	0	0	0	0	0	0	0	0	0
16	14	3	4	0	0	0	0	0	0	0	0	0	0	0	0	0	0	1
17	16	4	5	1	0	2	0	0	0	0	0	0	0	0	0	0	0	0
18	12	8	3	0	0	0	0	0	0	0	0	0	0	0	0	0	0	0
19	27	5	0	1	0	1	0	0	0	0	0	0	0	0	0	0	0	0
20	11	9	3	0	0	0	0	0	0	0	0	0	0	0	0	0	0	0
21	8	7	5	0	0	0	0	0	0	0	0	0	0	0	0	0	0	0
22	12	6	4	1	0	0	0	0	0	0	0	0	0	0	0	0	0	0
23	15	5	6	1	0	1	0	0	0	0	0	0	0	0	0	0	0	0
24	13	3	3	1	0	1	0	0	0	0	0	0	0	0	0	0	0	0
25	10	7	5	0	0	0	0	0	0	0	0	0	0	0	0	0	0	0
26	12	5	2	0	0	0	0	0	0	0	0	0	0	0	0	0	0	0
27	17	6	4	1	0	3	0	0	0	0	0	0	0	0	0	0	0	1
28	21	6	2	0	0	0	0	0	0	0	0	0	0	0	0	0	0	0
29	19	5	2	1	0	0	0	0	0	0	0	0	0	0	0	0	0	0
30	12	5	5	0	0	0	0	0	0	0	0	0	0	0	0	0	0	0
31	21	5	3	2	0	5	0	0	0	0	0	0	0	0	0	0	0	0
32	16	4	5	1	0	1	0	0	0	0	0	0	0	0	0	0	0	0
33	14	4	3	0	0	0	0	0	0	0	0	0	0	0	0	0	0	0
34	8	6	3	2	0	0	0	0	0	0	0	0	0	0	0	0	0	0
35	20	5	2	1	0	0	0	0	0	0	0	0	0	0	0	0	0	0
36	6	8	4	0	0	0	0	0	0	0	0	0	0	0	0	0	0	0
37	13	7	3	1	0	1	0	0	0	0	0	0	0	0	0	0	0	1
38	11	7	4	0	0	0	0	0	0	0	0	0	0	0	0	0	0	0
39	10	6	2	0	0	0	0	0	0	0	0	0	0	0	0	0	0	0
40	12	9	3	1	0	0	0	0	0	0	0	0	0	0	0	0	0	0
总数	520	220	128	20	0	20	0	0	0	0	0	0	0	0	0	0	0	4

## Sheet: Sample10
Number of view field	Quinoa Seed	Millet Seed	Millet leaf	Millet Stem	East Asian quinoa Seed	Polygonum Leaf	Reed Leaf	Corn seed	Corn Leaf	Cocklebur Leaf	Bittersweet Leaf	Kochia Seed	Rice Leaf	Rice Seed	Clinopodium Seed	Clinopodium Stem	Suaeda Stem	Others
1	21	5	5	2	0	0	0	0	0	0	0	0	0	0	0	0	0	0
2	12	7	3	2	1	1	0	0	0	0	0	0	0	0	0	0	0	0
3	21	8	2	3	0	2	0	0	0	0	0	0	0	0	0	0	0	1
4	12	6	3	5	0	3	0	0	0	0	0	0	0	0	0	0	0	0
5	15	9	6	3	0	2	0	0	0	0	0	0	0	0	0	0	0	1
6	24	6	3	3	0	2	0	0	0	0	0	0	0	0	0	0	0	0
7	20	7	6	1	0	1	0	0	0	0	0	0	0	0	0	0	0	0
8	16	4	2	5	0	3	0	0	0	0	0	0	0	0	0	0	0	0
9	15	6	2	1	1	2	0	0	0	0	0	0	0	0	0	0	0	0
10	10	7	5	3	0	3	0	0	0	0	0	0	0	0	0	0	0	0
11	28	8	4	3	0	0	0	0	0	0	0	0	0	0	0	0	0	1
12	22	10	3	4	0	0	0	0	0	0	0	0	0	0	0	0	0	0
13	28	9	5	3	0	2	0	0	0	0	0	0	0	0	0	0	0	0
14	20	7	3	1	0	5	0	0	0	0	0	0	0	0	0	0	0	0
15	15	6	2	2	0	4	0	0	0	0	0	0	0	0	0	0	0	0
16	21	4	5	3	0	5	0	0	0	0	0	0	0	0	0	0	0	0
17	5	6	2	6	1	3	0	0	0	0	0	0	0	0	0	0	0	1
18	16	7	1	4	0	0	0	0	0	0	0	0	0	0	0	0	0	0
19	14	6	5	4	0	2	0	0	0	0	0	0	0	0	0	0	0	0
20	16	5	1	1	0	0	0	0	0	0	0	0	0	0	0	0	0	0
21	29	6	2	3	0	0	0	0	0	0	0	0	0	0	0	0	0	0
22	27	8	5	2	0	0	0	0	0	0	0	0	0	0	0	0	0	0
23	22	10	2	6	0	4	0	0	0	0	0	0	0	0	0	0	0	1
24	24	6	3	2	0	1	0	0	0	0	0	0	0	0	0	0	0	0
25	16	7	6	2		3	0	0	0	0	0	0	0	0	0	0	0	0
26	14	9	5	3	0	0	0	0	0	0	0	0	0	0	0	0	0	0
27	12	2	4	5	1	0	0	0	0	0	0	0	0	0	0	0	0	1
28	24	5	1	7	0	1	0	0	0	0	0	0	0	0	0	0	0	0
29	24	4	1	3	0	2	0	0	0	0	0	0	0	0	0	0	0	0
30	21	6	3	2	0	3	0	0	0	0	0	0	0	0	0	0	0	0
31	28	6	4	3	0	5	0	0	0	0	0	0	0	0	0	0	0	0
32	10	8	4	2	0	2	0	0	0	0	0	0	0	0	0	0	0	0
33	22	11	3	4	0	3	0	0	0	0	0	0	0	0	0	0	0	0
34	25	5	2	6	0	2	0	0	0	0	0	0	0	0	0	0	0	0
35	27	9	6	1	0	1	0	0	0	0	0	0	0	0	0	0	0	0
36	29	6	3	3	0	3	0	0	0	0	0	0	0	0	0	0	0	0
37	22	6	6	2	0	2	0	0	0	0	0	0	0	0	0	0	0	1
38	24	7	2	2	0	5	0	0	0	0	0	0	0	0	0	0	0	0
39	22	8	1	2	0	1	0	0	0	0	0	0	0	0	0	0	0	0
40	19	6	1	1	0	2	0	0	0	0	0	0	0	0	0	0	0	1
总数	792	268	132	120	4	80	0	0	0	0	0	0	0	0	0	0	0	8

[truncated: 17 more sheets: Sample11, Sample12, Sample13, Sample14, Sample15, Sample16, Sample17, Sample18, Sample19, Sample20, Sample21, Sample22, Sample23, Sample24, Sample25, Sample26, Sample27]
