# Supplementary material for: Spring diet and energy intake of tundra swan (Cygnus columbianus) at the Yellow River National Wetland in Baotou, China
Source: PeerJ. 2022 Mar 15;10:e13113. doi: 10.7717/peerj.13113 (PMC8932312; doi:10.7717/peerj.13113)
Supplement: Supplemental Information 1 [file peerj-10-13113-s001.zip › Supplemental meterial/Table S1 The analysis results of Sample28-54.xlsx]

## Sheet: Sample28
Number of view field	Quinoa Seed	Millet Seed	Millet leaf	Millet Stem	East Asian quinoa Seed	Polygonum Leaf	Reed Leaf	Corn seed	Corn Leaf	Cocklebur Leaf	Bittersweet Leaf	Kochia Seed	Rice Leaf	Rice Seed	Clinopodium Seed	Clinopodium Stem	Suaeda Stem	Others
1	0	0	0	0	0	2	0	4	0	0	0	0	0	0	0	0	0	0
2	0	0	0	0	0	5	0	8	0	0	0	0	0	0	0	0	0	0
3	0	0	0	0	0	4	0	5	0	0	0	0	0	0	0	0	0	0
4	0	0	0	0	0	6	0	9	0	0	0	0	0	0	0	0	0	0
5	0	1	0	0	0	9	0	11	0	0	0	0	0	0	0	0	0	0
6	0	0	0	0	0	2	0	3	0	0	0	0	0	0	0	0	0	0
7	0	3	0	0	0	1	0	12	0	0	0	0	0	0	0	0	0	0
8	0	0	0	0	0	0	0	9	0	0	0	0	0	0	0	0	0	0
9	0	0	0	0	0	3	0	5	0	0	0	0	0	0	0	0	0	0
10	0	0	0	0	0	2	0	6	0	0	0	0	0	0	0	0	0	1
11	0	5	0	0	0	5	0	8	0	0	0	0	0	0	0	0	0	0
12	0	0	0	0	0	0	0	4	0	0	0	0	0	0	0	0	0	5
13	0	0	0	0	0	2	0	6	0	0	0	0	0	0	0	0	0	0
14	0	1	0	0	0	1	0	5	0	0	0	0	0	0	0	0	0	0
15	0	0	0	0	0	0	0	9	0	0	0	0	0	0	0	0	0	0
16	0	0	0	0	0	3	0	12	0	0	0	0	0	0	0	0	0	2
17	0	2	0	0	0	2	0	13	0	0	0	0	0	0	0	0	0	0
18	0	0	0	0	0	4	0	11	0	0	0	0	0	0	0	0	0	0
19	0	0	0	0	0	0	0	5	0	0	0	0	0	0	0	0	0	0
20	0	2	0	0	0	3	0	10	0	0	0	0	0	0	0	0	0	1
21	0	0	0	0	0	0	0	8	0	0	0	0	0	0	0	0	0	0
22	0	2	0	0	0	0	0	10	0	0	0	0	0	0	0	0	0	0
23	0	0	0	0	0	3	0	9	0	0	0	0	0	0	0	0	0	3
24	0	0	0	0	0	2	0	3	0	0	0	0	0	0	0	0	0	0
25	0	0	0	0	0	1	0	2	0	0	0	0	0	0	0	0	0	0
26	0	3	0	0	0	1	0	5	0	0	0	0	0	0	0	0	0	0
27	0	0	0	0	0	2	0	7	0	0	0	0	0	0	0	0	0	0
28	0	0	0	0	0	6	0	10	0	0	0	0	0	0	0	0	0	0
29	0	0	0	0	0	0	0	11	0	0	0	0	0	0	0	0	0	0
30	0	1	0	0	0	5	0	4	0	0	0	0	0	0	0	0	0	0
31	0	0	0	0	0	0	0	8	0	0	0	0	0	0	0	0	0	0
32	0	3	0	0	0	4	0	11	0	0	0	0	0	0	0	0	0	0
33	0	0	0	0	0	2	0	12	0	0	0	0	0	0	0	0	0	0
34	0	0	0	0	0	6	0	11	0	0	0	0	0	0	0	0	0	0
35	0	5	0	0	0	2	0	4	0	0	0	0	0	0	0	0	0	0
36	0	0	0	0	0	4	0	5	0	0	0	0	0	0	0	0	0	0
37	0	0	0	0	0	2	0	10	0	0	0	0	0	0	0	0	0	0
38	0	0	0	0	0	9	0	6	0	0	0	0	0	0	0	0	0	0
39	0	0	0	0	0	10	0	11	0	0	0	0	0	0	0	0	0	0
40	0	0	0	0	0	7	0	6	0	0	0	0	0	0	0	0	0	0
总数	0	28	0	0	0	120	0	308	0	0	0	0	0	0	0	0	0	12

## Sheet: Sample29
Number of view field	Quinoa Seed	Millet Seed	Millet leaf	Millet Stem	East Asian quinoa Seed	Polygonum Leaf	Reed Leaf	Corn seed	Corn Leaf	Cocklebur Leaf	Bittersweet Leaf	Kochia Seed	Rice Leaf	Rice Seed	Clinopodium Seed	Clinopodium Stem	Suaeda Stem	Others
1	0	0	0	0	0	0	0	9	0	0	0	0	0	0	0	0	0	0
2	0	0	0	0	0	9	0	10	0	0	0	0	0	0	0	0	0	0
3	0	0	0	0	0	4	0	12	0	0	0	0	0	0	0	0	0	0
4	0	0	0	0	0	2	0	11	0	0	0	0	0	0	0	0	0	0
5	0	0	0	0	0	5	0	14	0	4	0	0	0	0	0	0	0	0
6	0	0	0	0	0	0	0	15	0	0	0	0	0	0	0	0	0	0
7	0	0	0	0	0	0	0	9	0	5	0	0	0	0	0	0	0	0
8	0	0	0	0	0	2	0	58	0	0	0	0	0	0	0	0	0	1
9	0	0	0	0	0	0	0	7	0	0	0	0	0	0	0	0	0	0
10	0	0	0	0	0	0	0	6	0	0	0	0	0	0	0	0	0	0
11	0	0	0	0	0	0	0	9	0	8	0	0	0	0	0	0	0	0
12	0	0	0	0	0	6	0	8	0	0	0	0	0	0	0	0	0	0
13	0	0	0	0	0	2	0	11	0	6	0	0	0	0	0	0	0	0
14	0	0	0	0	0	0	0	2	0	0	0	0	0	0	0	0	0	0
15	0	0	0	0	0	0	0	1	0	0	0	0	0	0	0	0	0	0
16	0	0	0	0	0	5	0	4	0	0	0	0	0	0	0	0	0	2
17	0	0	0	0	0	0	0	15	0	2	0	0	0	0	0	0	0	0
18	0	0	0	0	0	0	0	14	0	0	0	0	0	0	0	0	0	0
19	0	0	0	0	0	4	0	12	0	0	0	0	0	0	0	0	0	0
20	0	0	0	0	0	0	0	15	0	1	0	0	0	0	0	0	0	0
21	0	0	0	0	0	0	0	18	0	0	0	0	0	0	0	0	0	0
22	0	0	0	0	0	7	0	17	0	0	0	0	0	0	0	0	0	0
23	0	0	0	0	0	0	0	23	0	0	0	0	0	0	0	0	0	0
24	0	0	0	0	0	8	0	2	0	8	0	0	0	0	0	0	0	0
25	0	0	0	0	0	0	0	15	0	0	0	0	0	0	0	0	0	0
26	0	0	0	0	0	0	0	9	0	0	0	0	0	0	0	0	0	0
27	0	0	0	0	0	8	0	8	0	0	0	0	0	0	0	0	0	0
28	0	0	0	0	0	0	0	5	0	6	0	0	0	0	0	0	0	1
29	0	0	0	0	0	0	0	14	0	0	0	0	0	0	0	0	0	0
30	0	0	0	0	0	6	0	13	0	0	0	0	0	0	0	0	0	0
31	0	0	0	0	0	2	0	11	0	0	0	0	0	0	0	0	0	0
32	0	0	0	0	0	0	0	10	0	0	0	0	0	0	0	0	0	0
33	0	0	0	0	0	8	0	14	0	0	0	0	0	0	0	0	0	0
34	0	0	0	0	0	2	0	17	0	0	0	0	0	0	0	0	0	0
35	0	0	0	0	0	0	0	15	0	0	0	0	0	0	0	0	0	0
36	0	0	0	0	0	0	0	11	0	4	0	0	0	0	0	0	0	0
37	0	0	0	0	0	0	0	13	0	0	0	0	0	0	0	0	0	0
38	0	0	0	0	0	0	0	12	0	0	0	0	0	0	0	0	0	0
39	0	0	0	0	0	0	0	14	0	0	0	0	0	0	0	0	0	0
40	0	0	0	0	0	0	0	13	0	0	0	0	0	0	0	0	0	0
总数	0	0	0	0	0	80	0	496	0	44	0	0	0	0	0	0	0	4

## Sheet: Sample30
Number of view field	Quinoa Seed	Millet Seed	Millet leaf	Millet Stem	East Asian quinoa Seed	Polygonum Leaf	Reed Leaf	Corn seed	Corn Leaf	Cocklebur Leaf	Bittersweet Leaf	Kochia Seed	Rice Leaf	Rice Seed	Clinopodium Seed	Clinopodium Stem	Suaeda Stem	Others
1	0	0	0	0	0	7	0	7	0	2	0	0	0	0	0	0	0	0
2	0	0	0	0	0	6	0	9	0	3	0	0	0	0	0	0	0	0
3	0	0	0	0	0	5	0	4	0	0	0	0	0	0	0	0	0	0
4	0	0	0	0	0	4	0	12	0	1	0	0	0	0	0	0	0	0
5	0	0	0	0	0	3	0	14	0	5	0	0	0	0	0	0	0	0
6	0	0	0	0	0	9	0	13	0	3	0	0	0	0	0	0	0	0
7	0	0	0	0	0	2	0	10	0	0	0	0	0	0	0	0	0	0
8	0	0	0	0	0	5	0	18	0	0	0	0	0	0	0	0	0	0
9	0	0	0	0	0	6	0	12	0	1	0	0	0	0	0	0	0	0
10	0	0	0	0	0	4	0	11	0	3	0	0	0	0	0	0	0	2
11	0	0	0	0	0	7	0	4	0	5	0	0	0	0	0	0	0	3
12	0	0	0	0	0	8	0	6	0	0	0	0	0	0	0	0	0	0
13	0	0	0	0	0	2	0	9	0	3	0	0	0	0	0	0	0	1
14	0	0	0	0	0	3	0	10	0	0	0	0	0	0	0	0	0	0
15	0	0	0	0	0	4	0	12	0	0	0	0	0	0	0	0	0	0
16	0	0	0	0	0	1	0	15	0	1	0	0	0	0	0	0	0	0
17	0	0	0	0	0	6	0	14	0	4	0	0	0	0	0	0	0	0
18	0	0	0	0	0	5	0	19	0	0	0	0	0	0	0	0	0	0
19	0	0	0	0	0	0	0	13	0	3	0	0	0	0	0	0	0	0
20	0	0	0	0	0	2	0	17	0	0	0	0	0	0	0	0	0	0
21	0	0	0	0	0	6	0	10	0	0	0	0	0	0	0	0	0	0
22	0	0	0	0	0	3	0	14	0	2	0	0	0	0	0	0	0	0
23	0	0	0	0	0	4	0	16	0	0	0	0	0	0	0	0	0	0
24	0	0	0	0	0	2	0	18	0	1	0	0	0	0	0	0	0	2
25	0	0	0	0	0	1	0	0	0	9	0	0	0	0	0	0	0	0
26	0	0	0	0	0	3	0	19	0	0	0	0	0	0	0	0	0	0
27	0	0	0	0	0	0	0	7	0	8	0	0	0	0	0	0	0	0
28	0	0	0	0	0	5	0	15	0	0	0	0	0	0	0	0	0	0
29	0	0	0	0	0	2	0	16	0	6	0	0	0	0	0	0	0	0
30	0	0	0	0	0	1	0	17	0	0	0	0	0	0	0	0	0	0
31	0	0	0	0	0	3	0	21	0	0	0	0	0	0	0	0	0	0
32	0	0	0	0	0	0	0	14	0	5	0	0	0	0	0	0	0	0
33	0	0	0	0	0	0	0	13	0	0	0	0	0	0	0	0	0	0
34	0	0	0	0	0	1	0	15	0	7	0	0	0	0	0	0	0	0
35	0	0	0	0	0	2	0	8	0	0	0	0	0	0	0	0	0	0
36	0	0	0	0	0	1	0	2	0	3	0	0	0	0	0	0	0	0
37	0	0	0	0	0	0	0	1	0	6	0	0	0	0	0	0	0	0
38	0	0	0	0	0	3	0	0	0	10	0	0	0	0	0	0	0	0
39	0	0	0	0	0	6	0	10	0	12	0	0	0	0	0	0	0	0
40	0	0	0	0	0	0	0	3	0	1	0	0	0	0	0	0	0	0
总数	0	0	0	0	0	132	0	448	0	104	0	0	0	0	0	0	0	8

## Sheet: Sample31
Number of view field	Quinoa Seed	Millet Seed	Millet leaf	Millet Stem	East Asian quinoa Seed	Polygonum Leaf	Reed Leaf	Corn seed	Corn Leaf	Cocklebur Leaf	Bittersweet Leaf	Kochia Seed	Rice Leaf	Rice Seed	Clinopodium Seed	Clinopodium Stem	Suaeda Stem	Others
1	0	5	0	0	0	0	0	10	0	0	0	0	0	0	0	0	0	0
2	0	1	0	0	0	0	0	12	0	0	0	0	0	0	0	0	0	0
3	0	4	0	0	0	2	0	14	0	0	0	0	0	0	0	0	0	0
4	0	9	0	0	0	0	0	11	0	5	0	0	0	0	0	0	0	0
5	0	0	0	0	0	0	0	11	0	0	0	0	0	0	0	0	0	0
6	0	6	0	0	0	1	0	10	0	0	0	0	0	0	0	0	0	0
7	0	10	0	0	0	0	0	9	0	2	0	0	0	0	0	0	0	0
8	0	0	0	0	0	0	0	9	0	0	0	0	0	0	0	0	0	0
9	0	5	0	0	0	0	0	8	0	0	0	0	0	0	0	0	0	0
10	0	6	0	0	0	3	0	10	0	1	0	0	0	0	0	0	0	0
11	0	10	0	0	0	0	0	8	0	2	0	0	0	0	0	0	0	0
12	0	11	0	0	0	0	0	18	0	0	0	0	0	0	0	0	0	0
13	0	5	0	0	0	0	0	10	0	0	0	0	0	0	0	0	0	0
14	0	9	0	0	0	0	0	11	0	1	0	0	0	0	0	0	0	0
15	0	7	0	0	0	2	0	13	0	0	0	0	0	0	0	0	0	0
16	0	4	0	0	0	0	0	14	0	0	0	0	0	0	0	0	0	0
17	0	0	0	0	0	1	0	10	0	6	0	0	0	0	0	0	0	0
18	0	3	0	0	0	2	0	8	0	0	0	0	0	0	0	0	0	0
19	0	5	0	0	0	0	0	9	0	0	0	0	0	0	0	0	0	0
20	0	0	0	0	0	0	0	10	0	2	0	0	0	0	0	0	0	1
21	0	11	0	0	0	3	0	11	0	0	0	0	0	0	0	0	0	0
22	0	5	0	0	0	0	0	9	0	0	0	0	0	0	0	0	0	0
23	0	2	0	0	0	2	0	15	0	3	0	0	0	0	0	0	0	0
24	0	0	0	0	0	0	0	10	0	0	0	0	0	0	0	0	0	0
25	0	3	0	0	0	0	0	11	0	0	0	0	0	0	0	0	0	0
26	0	4	0	0	0	4	0	13	0	2	0	0	0	0	0	0	0	0
27	0	0	0	0	0	0	0	8	0	0	0	0	0	0	0	0	0	0
28	0	2	0	0	0	0	0	7	0	0	0	0	0	0	0	0	0	1
29	0	3	0	0	0	3	0	12	0	0	0	0	0	0	0	0	0	0
30	0	4	0	0	0	0	0	9	0	4	0	0	0	0	0	0	0	0
31	0	0	0	0	0	0	0	12	0	0	0	0	0	0	0	0	0	0
32	0	0	0	0	0	2	0	10	0	0	0	0	0	0	0	0	0	2
33	0	1	0	0	0	1	0	19	0	0	0	0	0	0	0	0	0	0
34	0	5	0	0	0	3	0	11	0	2	0	0	0	0	0	0	0	0
35	0	0	0	0	0	5	0	9	0	5	0	0	0	0	0	0	0	0
36	0	0	0	0	0	0	0	11	0	0	0	0	0	0	0	0	0	0
37	0	1	0	0	0	0	0	10	0	0	0	0	0	0	0	0	0	0
38	0	0	0	0	0	2	0	12	0	1	0	0	0	0	0	0	0	0
39	0	1	0	0	0	4	0	8	0	8	0	0	0	0	0	0	0	0
40	0	6	0	0	0	0	0	2	0	0	0	0	0	0	0	0	0	0
总数	0	148	0	0	0	40	0	424	0	44	0	0	0	0	0	0	0	4

## Sheet: Sample32
Number of view field	Quinoa Seed	Millet Seed	Millet leaf	Millet Stem	East Asian quinoa Seed	Polygonum Leaf	Reed Leaf	Corn seed	Corn Leaf	Cocklebur Leaf	Bittersweet Leaf	Kochia Seed	Rice Leaf	Rice Seed	Clinopodium Seed	Clinopodium Stem	Suaeda Stem	Others
1	0	4	0	0	0	0	0	11	0	0	0	0	0	0	0	0	0	0
2	0	9	0	0	0	0	0	15	0	0	0	0	0	0	0	0	0	0
3	0	6	0	0	0	0	0	15	0	0	0	0	0	0	0	0	0	0
4	0	2	0	0	0	0	0	13	0	0	0	0	0	0	0	0	0	0
5	0	7	0	0	0	1	0	11	0	0	0	0	0	0	0	0	0	0
6	0	5	0	0	0	0	0	12	0	0	0	0	0	0	0	0	0	0
7	0	6	0	0	0	0	0	14	0	0	0	0	0	0	0	0	0	0
8	0	6	0	0	0	0	0	14	0	0	0	0	0	0	0	0	0	0
9	0	1	0	0	0	2	0	13	0	1	0	0	0	0	0	0	0	2
10	0	12	0	0	0	0	0	10	0	0	0	0	0	0	0	0	0	0
11	0	5	0	0	0	0	0	9	0	0	0	0	0	0	0	0	0	0
12	0	4	0	0	0	0	0	12	0	0	0	0	0	0	0	0	0	0
13	0	3	0	0	0	3	0	14	0	0	0	0	0	0	0	0	0	0
14	0	6	0	0	0	3	0	14	0	2	0	0	0	0	0	0	0	0
15	0	9	0	0	0	1	0	16	0	0	0	0	0	0	0	0	0	0
16	0	3	0	0	0	0	0	17	0	0	0	0	0	0	0	0	0	0
17	0	0	0	0	0	0	0	15	0	0	0	0	0	0	0	0	0	0
18	0	1	0	0	0	1	0	13	0	0	0	0	0	0	0	0	0	0
19	0	5	0	0	0	0	0	11	0	0	0	0	0	0	0	0	0	0
20	0	1	0	0	0	0	0	10	0	0	0	0	0	0	0	0	0	3
21	0	3	0	0	0	1	0	12	0	0	0	0	0	0	0	0	0	0
22	0	10	0	0	0	0	0	12	0	1	0	0	0	0	0	0	0	0
23	0	0	0	0	0	2	0	11	0	0	0	0	0	0	0	0	0	0
24	0	5	0	0	0	0	0	14	0	0	0	0	0	0	0	0	0	0
25	0	2	0	0	0	3	0	8	0	0	0	0	0	0	0	0	0	0
26	0	4	0	0	0	0	0	15	0	0	0	0	0	0	0	0	0	2
27	0	2	0	0	0	3	0	9	0	0	0	0	0	0	0	0	0	0
28	0	6	0	0	0	4	0	10	0	0	0	0	0	0	0	0	0	0
29	0	4	0	0	0	0	0	14	0	0	0	0	0	0	0	0	0	0
30	0	0	0	0	0	0	0	15	0	0	0	0	0	0	0	0	0	1
31	0	10	0	0	0	0	0	16	0	0	0	0	0	0	0	0	0	0
32	0	3	0	0	0	0	0	14	0	0	0	0	0	0	0	0	0	0
33	0	4	0	0	0	2	0	13	0	0	0	0	0	0	0	0	0	0
34	0	2	0	0	0	0	0	15	0	0	0	0	0	0	0	0	0	0
35	0	13	0	0	0	1	0	14	0	0	0	0	0	0	0	0	0	0
36	0	1	0	0	0	0	0	15	0	0	0	0	0	0	0	0	0	0
37	0	4	0	0	0	0	0	12	0	0	0	0	0	0	0	0	0	0
38	0	11	0	0	0	1	0	9	0	0	0	0	0	0	0	0	0	0
39	0	2	0	0	0	0	0	15	0	0	0	0	0	0	0	0	0	0
40	0	3	0	0	0	0	0	18	0	0	0	0	0	0	0	0	0	0
总数	0	184	0	0	0	28	0	520	0	4	0	0	0	0	0	0	0	8

## Sheet: Sample33
Number of view field	Quinoa Seed	Millet Seed	Millet leaf	Millet Stem	East Asian quinoa Seed	Polygonum Leaf	Reed Leaf	Corn seed	Corn Leaf	Cocklebur Leaf	Bittersweet Leaf	Kochia Seed	Rice Leaf	Rice Seed	Clinopodium Seed	Clinopodium Stem	Suaeda Stem	Others
1	0	6	0	0	0	2	0	6	0	0	2	0	0	0	0	0	0	0
2	0	2	0	0	0	3	0	5	0	0	0	0	0	0	0	0	0	0
3	0	0	0	0	0	0	0	2	0	0	0	0	0	0	0	0	0	0
4	0	0	0	0	0	1	0	4	0	0	3	0	0	0	0	0	0	0
5	0	5	0	0	0	2	0	5	0	0	0	0	0	0	0	0	0	0
6	0	0	0	0	0	0	0	6	0	0	0	0	0	0	0	0	0	0
7	0	0	0	0	0	1	0	4	0	0	0	0	0	0	0	0	0	0
8	0	0	0	0	0	0	0	5	0	0	5	0	0	0	0	0	0	0
9	0	4	0	0	0	0	0	2	0	0	0	0	0	0	0	0	0	0
10	0	0	0	0	0	2	0	3	0	0	0	0	0	0	0	0	0	0
11	0	0	0	0	0	4	0	4	0	0	0	0	0	0	0	0	0	0
12	0	9	0	0	0	3	0	8	0	0	10	0	0	0	0	0	0	0
13	0	0	0	0	0	1	0	2	0	0	0	0	0	0	0	0	0	0
14	0	0	0	0	0	0	0	9	0	0	1	0	0	0	0	0	0	0
15	0	10	0	0	0	2	0	4	0	0	0	0	0	0	0	0	0	0
16	0	0	0	0	0	1	0	3	0	0	0	0	0	0	0	0	0	0
17	0	0	0	0	0	0	0	5	0	0	6	0	0	0	0	0	0	0
18	0	0	0	0	0	0	0	4	0	0	0	0	0	0	0	0	0	0
19	0	0	0	0	0	1	0	5	0	0	0	0	0	0	0	0	0	0
20	0	5	0	0	0	1	0	2	0	0	0	0	0	0	0	0	0	0
21	0	0	0	0	0	2	0	4	0	0	0	0	0	0	0	0	0	0
22	0	0	0	0	0	2	0	5	0	0	0	0	0	0	0	0	0	0
23	0	0	0	0	0	3	0	4	0	0	0	0	0	0	0	0	0	0
24	0	6	0	0	0	0	0	3	0	0	5	0	0	0	0	0	0	0
25	0	0	0	0	0	10	0	2	0	0	0	0	0	0	0	0	0	0
26	0	4	0	0	0	1	0	1	0	0	0	0	0	0	0	0	0	0
27	0	0	0	0	0	6	0	5	0	0	0	0	0	0	0	0	0	0
28	0	0	0	0	0	0	0	5	0	0	6	0	0	0	0	0	0	0
29	0	6	0	0	0	1	0	5	0	0	8	0	0	0	0	0	0	0
30	0	0	0	0	0	2	0	0	0	0	0	0	0	0	0	0	0	0
31	0	8	0	0	0	0	0	6	0	0	0	0	0	0	0	0	0	0
32	0	0	0	0	0	1	0	2	0	0	7	0	0	0	0	0	0	0
33	0	0	0	0	0	2	0	5	0	0	0	0	0	0	0	0	0	0
34	0	0	0	0	0	3	0	8	0	0	0	0	0	0	0	0	0	0
35	0	5	0	0	0	2	0	5	0	0	2	0	0	0	0	0	0	0
36	0	0	0	0	0	5	0	0	0	0	0	0	0	0	0	0	0	0
37	0	10	0	0	0	5	0	3	0	0	0	0	0	0	0	0	0	0
38	0	0	0	0	0	1	0	4	0	0	5	0	0	0	0	0	0	0
39	0	0	0	0	0	2	0	2	0	0	0	0	0	0	0	0	0	0
40	0	0	0	0	0	0	0	3	0	0	0	0	0	0	0	0	0	0
总数	0	80	0	0	0	72	0	160	0	0	60	0	0	0	0	0	0	0

## Sheet: Sample34
Number of view field	Quinoa Seed	Millet Seed	Millet leaf	Millet Stem	East Asian quinoa Seed	Polygonum Leaf	Reed Leaf	Corn seed	Corn Leaf	Cocklebur Leaf	Bittersweet Leaf	Kochia Seed	Rice Leaf	Rice Seed	Clinopodium Seed	Clinopodium Stem	Suaeda Stem	Others
1	0	0	0	0	0	5	0	6	0	0	2	0	0	0	0	0	0	0
2	0	5	0	0	0	0	0	5	0	0	0	0	0	0	0	0	0	0
3	0	0	0	0	0	1	0	8	0	0	0	0	0	0	0	0	0	0
4	0	0	0	0	0	0	0	4	0	0	3	0	0	0	0	0	0	0
5	0	9	0	0	0	0	0	7	0	0	0	0	0	0	0	0	0	0
6	0	0	0	0	0	0	0	2	0	0	0	0	0	0	0	0	0	0
7	0	0	0	0	0	2	0	10	0	0	6	0	0	0	0	0	0	0
8	0	4	0	0	0	0	0	11	0	0	0	0	0	0	0	0	0	0
9	0	6	0	0	0	0	0	5	0	0	0	0	0	0	0	0	0	0
10	0	10	0	0	0	6	0	8	0	0	2	0	0	0	0	0	0	0
11	0	0	0	0	0	0	0	9	0	0	0	0	0	0	0	0	0	1
12	0	0	0	0	0	0	0	5	0	0	0	0	0	0	0	0	0	0
13	0	8	0	0	0	0	0	4	0	0	0	0	0	0	0	0	0	0
14	0	5	0	0	0	2	0	7	0	0	1	0	0	0	0	0	0	1
15	0	0	0	0	0	0	0	10	0	0	2	0	0	0	0	0	0	0
16	0	0	0	0	0	0	0	3	0	0	0	0	0	0	0	0	0	0
17	0	10	0	0	0	0	0	8	0	0	0	0	0	0	0	0	0	0
18	0	0	0	0	0	8	0	3	0	0	0	0	0	0	0	0	0	0
19	0	0	0	0	0	0	0	6	0	0	6	0	0	0	0	0	0	0
20	0	8	0	0	0	0	0	5	0	0	0	0	0	0	0	0	0	1
21	0	0	0	0	0	0	0	6	0	0	2	0	0	0	0	0	0	0
22	0	9	0	0	0	6	0	0	0	0	0	0	0	0	0	0	0	0
23	0	0	0	0	0	0	0	7	0	0	3	0	0	0	0	0	0	0
24	0	0	0	0	0	0	0	6	0	0	0	0	0	0	0	0	0	0
25	0	2	0	0	0	4	0	9	0	0	0	0	0	0	0	0	0	1
26	0	0	0	0	0	0	0	12	0	0	0	0	0	0	0	0	0	0
27	0	0	0	0	0	0	0	5	0	0	5	0	0	0	0	0	0	0
28	0	6	0	0	0	5	0	4	0	0	0	0	0	0	0	0	0	0
29	0	0	0	0	0	0	0	13	0	0	0	0	0	0	0	0	0	0
30	0	0	0	0	0	0	0	6	0	0	9	0	0	0	0	0	0	0
31	0	4	0	0	0	2	0	0	0	0	0	0	0	0	0	0	0	0
32	0	0	0	0	0	0	0	6	0	0	0	0	0	0	0	0	0	0
33	0	10	0	0	0	0	0	8	0	0	0	0	0	0	0	0	0	0
34	0	0	0	0	0	0	0	14	0	0	6	0	0	0	0	0	0	0
35	0	0	0	0	0	6	0	8	0	0	0	0	0	0	0	0	0	0
36	0	11	0	0	0	0	0	2	0	0	5	0	0	0	0	0	0	0
37	0	0	0	0	0	0	0	4	0	0	0	0	0	0	0	0	0	0
38	0	5	0	0	0	0	0	10	0	0	4	0	0	0	0	0	0	0
39	0	8	0	0	0	5	0	5	0	0	0	0	0	0	0	0	0	0
40	0	0	0	0	0	0	0	5	0	0	0	0	0	0	0	0	0	0
总数	0	120	0	0	0	52	0	256	0	0	56	0	0	0	0	0	0	4

## Sheet: Sample35
Number of view field	Quinoa Seed	Millet Seed	Millet leaf	Millet Stem	East Asian quinoa Seed	Polygonum Leaf	Reed Leaf	Corn seed	Corn Leaf	Cocklebur Leaf	Bittersweet Leaf	Kochia Seed	Rice Leaf	Rice Seed	Clinopodium Seed	Clinopodium Stem	Suaeda Stem	Others
1	0	5	0	0	0	0	0	11	0	0	0	0	0	0	0	0	0	0
2	0	0	0	0	0	0	0	12	0	0	0	0	0	0	0	0	0	0
3	0	0	0	0	0	0	0	9	0	0	6	0	0	0	0	0	0	0
4	0	6	0	0	0	0	0	6	0	0	0	0	0	0	0	0	0	0
5	0	0	0	0	0	0	0	10	0	0	0	0	0	0	0	0	0	0
6	0	0	0	0	0	0	0	5	0	0	0	0	0	0	0	0	0	2
7	0	4	0	0	0	0	0	11	0	0	5	0	0	0	0	0	0	0
8	0	0	0	0	0	0	0	7	0	0	0	0	0	0	0	0	0	0
9	0	0	0	0	0	0	0	8	0	0	0	0	0	0	0	0	0	3
10	0	9	0	0	0	0	0	1	0	0	2	0	0	0	0	0	0	0
11	0	0	0	0	0	0	0	10	0	0	0	0	0	0	0	0	0	0
12	0	0	0	0	0	0	0	5	0	0	0	0	0	0	0	0	0	0
13	0	1	0	0	0	0	0	9	0	0	3	0	0	0	0	0	0	0
14	0	0	0	0	0	0	0	12	0	0	0	0	0	0	0	0	0	1
15	0	0	0	0	0	0	0	10	0	0	0	0	0	0	0	0	0	0
16	0	0	0	0	0	0	0	3	0	0	1	0	0	0	0	0	0	0
17	0	3	0	0	0	0	0	4	0	0	0	0	0	0	0	0	0	0
18	0	0	0	0	0	0	0	6	0	0	0	0	0	0	0	0	0	0
19	0	0	0	0	0	0	0	12	0	0	0	0	0	0	0	0	0	0
20	0	5	0	0	0	0	0	11	0	0	4	0	0	0	0	0	0	0
21	0	0	0	0	0	0	0	9	0	0	0	0	0	0	0	0	0	0
22	0	0	0	0	0	0	0	8	0	0	0	0	0	0	0	0	0	0
23	0	9	0	0	0	0	0	6	0	0	0	0	0	0	0	0	0	0
24	0	0	0	0	0	0	0	10	0	0	2	0	0	0	0	0	0	1
25	0	0	0	0	0	0	0	6	0	0	0	0	0	0	0	0	0	0
26	0	5	0	0	0	0	0	7	0	0	0	0	0	0	0	0	0	0
27	0	0	0	0	0	0	0	5	0	0	3	0	0	0	0	0	0	0
28	0	10	0	0	0	0	0	2	0	0	0	0	0	0	0	0	0	0
29	0	0	0	0	0	0	0	9	0	0	0	0	0	0	0	0	0	1
30	0	11	0	0	0	0	0	2	0	0	0	0	0	0	0	0	0	0
31	0	0	0	0	0	0	0	5	0	0	0	0	0	0	0	0	0	0
32	0	0	0	0	0	0	0	11	0	0	0	0	0	0	0	0	0	0
33	0	0	0	0	0	0	0	0	0	0	6	0	0	0	0	0	0	0
34	0	0	0	0	0	0	0	5	0	0	0	0	0	0	0	0	0	0
35	0	6	0	0	0	0	0	2	0	0	0	0	0	0	0	0	0	0
36	0	4	0	0	0	0	0	6	0	0	4	0	0	0	0	0	0	0
37	0	0	0	0	0	0	0	4	0	0	0	0	0	0	0	0	0	0
38	0	9	0	0	0	0	0	5	0	0	0	0	0	0	0	0	0	0
39	0	0	0	0	0	0	0	3	0	0	4	0	0	0	0	0	0	0
40	0	1	0	0	0		0	5	0	0	0	0	0	0	0	0	0	0
总数	0	88	0	0	0	0	0	272	0	0	40	0	0	0	0	0	0	8

## Sheet: Sample36
Number of view field	Quinoa Seed	Millet Seed	Millet leaf	Millet Stem	East Asian quinoa Seed	Polygonum Leaf	Reed Leaf	Corn seed	Corn Leaf	Cocklebur Leaf	Bittersweet Leaf	Kochia Seed	Rice Leaf	Rice Seed	Clinopodium Seed	Clinopodium Stem	Suaeda Stem	Others
1	0	5	0	0	0	2	0	12	0	0	0	0	0	0	0	0	0	0
2	0	4	0	0	0	5	0	9	0	0	4	0	0	0	0	0	0	0
3	0	0	0	0	0	0	0	2	0	0	2	0	0	0	0	0	0	0
4	0	10	0	0	0	1	0	15	0	0	1	0	0	0	0	0	0	0
5	0	0	0	0	0	0	0	14	0	0	0	0	0	0	0	0	0	0
6	0	12	0	0	0	0	0	11	0	0	0	0	0	0	0	0	0	2
7	0	11	0	0	0	4	0	10	0	0	0	0	0	0	0	0	0	0
8	0	2	0	0	0	0	0	2	0	0	1	0	0	0	0	0	0	0
9	0	13	0	0	0	0	0	7	0	0	0	0	0	0	0	0	0	0
10	0	9	0	0	0	1	0	11	0	0	0	0	0	0	0	0	0	0
11	0	0	0	0	0	0	0	10	0	0	3	0	0	0	0	0	0	1
12	0	8	0	0	0	0	0	2	0	0	0	0	0	0	0	0	0	0
13	0	0	0	0	0	2	0	5	0	0	0	0	0	0	0	0	0	0
14	0	11	0	0	0	0	0	1	0	0	6	0	0	0	0	0	0	0
15	0	10	0	0	0	0	0	11	0	0	0	0	0	0	0	0	0	1
16	0	2	0	0	0	3	0	5	0	0	0	0	0	0	0	0	0	0
17	0	0	0	0	0	0	0	3	0	0	1	0	0	0	0	0	0	0
18	0	11	0	0	0	0	0	11	0	0	0	0	0	0	0	0	0	0
19	0	14	0	0	0	4	0	7	0	0	0	0	0	0	0	0	0	1
20	0	13	0	0	0	0	0	10	0	0	2	0	0	0	0	0	0	0
21	0	10	0	0	0	0	0	5	0	0	0	0	0	0	0	0	0	0
22	0	11	0	0	0	6	0	4	0	0	0	0	0	0	0	0	0	2
23	0	17	0	0	0	0	0	6	0	0	5	0	0	0	0	0	0	0
24	0	5	0	0	0	0	0	8	0	0	0	0	0	0	0	0	0	0
25	0	4	0	0	0	4	0	12	0	0	0	0	0	0	0	0	0	1
26	0	11	0	0	0	0	0	11	0	0	0	0	0	0	0	0	0	0
27	0	18	0	0	0	0	0	13	0	0	6	0	0	0	0	0	0	0
28	0	14	0	0	0	8	0	5	0	0	0	0	0	0	0	0	0	0
29	0	16	0	0	0	0	0	2	0	0	0	0	0	0	0	0	0	0
30	0	15	0	0	0	0	0	4	0	0	4	0	0	0	0	0	0	0
31	0	19	0	0	0	0	0	10	0	0	0	0	0	0	0	0	0	0
32	0	21	0	0	0	2	0	6	0	0	0	0	0	0	0	0	0	0
33	0	10	0	0	0	0	0	13	0	0	0	0	0	0	0	0	0	0
34	0	14	0	0	0	0	0	1	0	0	0	0	0	0	0	0	0	0
35	0	1	0	0	0	6	0	5	0	0	3	0	0	0	0	0	0	0
36	0	5	0	0	0	0	0	12	0	0	0	0	0	0	0	0	0	0
37	0	6	0	0	0	0	0	3	0	0	0	0	0	0	0	0	0	0
38	0	4	0	0	0	0	0	5	0	0	2	0	0	0	0	0	0	0
39	0	0	0	0	0	0	0	6	0	0	0	0	0	0	0	0	0	0
40	0	12	0	0	0	0	0	11	0	0	0	0	0	0	0	0	0	0
总数	0	348	0	0	0	48	0	300	0	0	40	0	0	0	0	0	0	8

## Sheet: Sample37
Number of view field	Quinoa Seed	Millet Seed	Millet leaf	Millet Stem	East Asian quinoa Seed	Polygonum Leaf	Reed Leaf	Corn seed	Corn Leaf	Cocklebur Leaf	Bittersweet Leaf	Kochia Seed	Rice Leaf	Rice Seed	Clinopodium Seed	Clinopodium Stem	Suaeda Stem	Others
1	0	8	0	0	0	6	0	9	0	0	0	0	0	0	0	0	0	0
2	0	12	0	0	0	2	0	7	0	0	2	0	0	0	0	0	0	0
3	0	7	0	0	0	0	0	11	0	0	0	0	0	0	0	0	0	0
4	0	9	0	0	0	0	0	6	0	0	6	0	0	0	0	0	0	2
5	0	8	0	0	0	2	0	12	0	0	0	0	0	0	0	0	0	0
6	0	6	0	0	0	0	0	7	0	0	0	0	0	0	0	0	0	1
7	0	9	0	0	0	0	0	13	0	0	4	0	0	0	0	0	0	0
8	0	11	0	0	0	3	0	10	0	0	0	0	0	0	0	0	0	1
9	0	8	0	0	0	0	0	9	0	0	0	0	0	0	0	0	0	1
10	0	7	0	0	0	0	0	8	0	0	5	0	0	0	0	0	0	2
11	0	10	0	0	0	1	0	7	0	0	0	0	0	0	0	0	0	0
12	0	11	0	0	0	0	0	6	0	0	0	0	0	0	0	0	0	0
13	0	8	0	0	0	0	0	9	0	0	8	0	0	0	0	0	0	0
14	0	15	0	0	0	5	0	6	0	0	0	0	0	0	0	0	0	0
15	0	8	0	0	0	0	0	8	0	0	0	0	0	0	0	0	0	1
16	0	10	0	0	0	0	0	7	0	0	0	0	0	0	0	0	0	0
17	0	5	0	0	0	1	0	9	0	0	3	0	0	0	0	0	0	0
18	0	9	0	0	0	0	0	9	0	0	1	0	0	0	0	0	0	0
19	0	6	0	0	0	4	0	5	0	0	0	0	0	0	0	0	0	0
20	0	8	0	0	0	0	0	8	0	0	0	0	0	0	0	0	0	0
21	0	13	0	0	0	0	0	6	0	0	0	0	0	0	0	0	0	0
22	0	9	0	0	0	0	0	9	0	0	0	0	0	0	0	0	0	0
23	0	10	0	0	0	0	0	8	0	0	3	0	0	0	0	0	0	0
24	0	11	0	0	0	2	0	4	0	0	0	0	0	0	0	0	0	0
25	0	12	0	0	0	6	0	8	0	0	0	0	0	0	0	0	0	0
26	0	9	0	0	0	0	0	8	0	0	6	0	0	0	0	0	0	0
27	0	8	0	0	0	0	0	7	0	0	2	0	0	0	0	0	0	0
28	0	14	0	0	0	3	0	9	0	0	0	0	0	0	0	0	0	0
29	0	10	0	0	0	0	0	5	0	0	0	0	0	0	0	0	0	0
30	0	18	0	0	0	0	0	10	0	0	0	0	0	0	0	0	0	0
31	0	10	0	0	0	0	0	8	0	0	0	0	0	0	0	0	0	0
32	0	13	0	0	0	1	0	5	0	0	5	0	0	0	0	0	0	0
33	0	10	0	0	0	0	0	11	0	0	0	0	0	0	0	0	0	0
34	0	13	0	0	0	5	0	6	0	0	0	0	0	0	0	0	0	0
35	0	8	0	0	0	0	0	9	0	0	1	0	0	0	0	0	0	0
36	0	10	0	0	0	2	0	6	0	0	0	0	0	0	0	0	0	0
37	0	6	0	0	0	0	0	10	0	0	0	0	0	0	0	0	0	0
38	0	12	0	0	0	9	0	9	0	0	8	0	0	0	0	0	0	0
39	0	10	0	0	0	0	0	5	0	0	0	0	0	0	0	0	0	0
40	0	11	0	0	0	4	0	7	0	0	2	0	0	0	0	0	0	0
总数	0	392	0	0	0	56	0	316	0	0	56	0	0	0	0	0	0	8

[truncated: 17 more sheets: Sample38, Sample39, Sample40, Sample41, Sample42, Sample43, Sample44, Sample45, Sample46, Sample47, Sample48, Sample49, Sample50, Sample51, Sample52, Sample53, Sample54]
