# Supplementary material for: Spring diet and energy intake of tundra swan (Cygnus columbianus) at the Yellow River National Wetland in Baotou, China
Source: PeerJ. 2022 Mar 15;10:e13113. doi: 10.7717/peerj.13113 (PMC8932312; doi:10.7717/peerj.13113)
Supplement: Supplemental Information 1 [file peerj-10-13113-s001.zip › Supplemental meterial/Table S1 The analysis results of Sample55-80.xlsx]

## Sheet: Sample55
Number of view field	Quinoa Seed	Millet Seed	Millet leaf	Millet Stem	East Asian quinoa Seed	Polygonum Leaf	Reed Leaf	Corn seed	Corn Leaf	Cocklebur Leaf	Bittersweet Leaf	Kochia Seed	Rice Leaf	Rice Seed	Clinopodium Seed	Clinopodium Stem	Suaeda Stem	Others
1	0	0	0	0	0	0	0	5	1	0	0	2	0	3	0	0	0	0
2	0	0	0	0	0	0	2	7	0	0	0	6	0	8	0	0	0	0
3	0	0	0	0	0	0	0	11	0	0	0	3	0	5	0	1	0	0
4	0	0	0	0	0	0	3	6	0	0	0	2	0	9	0	1	0	0
5	0	0	0	0	0	0	1	12	0	0	0	5	0	7	0	0	0	0
6	0	0	0	0	0	0	1	7	1	0	0	0	0	10	0	0	0	0
7	0	0	0	0	0	0	0	13	0	0	0	2	0	6	2	0	0	0
8	0	0	0	0	0	0	6	10	0	0	0	5	0	9	0	0	0	0
9	0	0	0	0	0	0	0	9	0	0	0	1	0	8	0	0	0	0
10	0	0	0	0	0	0	0	8	2	0	0	2	0	5	0	2	0	1
11	0	0	0	0	0	0	5	7	0	0	0	5	0	8	0	0	0	0
12	0	0	0	0	0	0	0	6	0	0	0	3	0	5	1	0	0	0
13	0	0	0	0	0	0	0	9	1	0	0	0	0	8	1	0	0	0
14	0	0	0	0	0	0	0	6	0	0	0	3	0	3	0	0	0	1
15	0	0	0	0	0	0	2	8	0	0	0	4	0	6	0	0	0	1
16	0	0	0	0	0	0	0	7	0	0	0	2	0	8	0	1	0	0
17	0	0	0	0	0	0	0	9	0	0	0	0	0	7	0	0	0	0
18	0	0	0	0	0	0	3	9	0	0	0	6	0	6	1	0	0	0
19	0	0	0	0	0	0	0	5	0	0	0	3	0	7	0	0	0	0
20	0	0	0	0	0	0	5	8	0	0	0	4	0	9	0	0	0	3
21	0	0	0	0	0	0	0	6	0	0	0	3	0	8	0	1	0	0
22	0	0	0	0	0	0	1	9	0	0	0	5	0	5	0	0	0	2
23	0	0	0	0	0	0	1	8	1	0	0	6	0	7	0	0	0	0
24	0	0	0	0	0	0	2	4	0	0	0	0	0	6	0	0	0	0
25	0	0	0	0	0	0	0	8	0	0	0	3	0	7	0	0	0	0
26	0	0	0	0	0	0	3	8	0	0	0	5	0	6	0	0	0	0
27	0	0	0	0	0	0	4	7	0	0	0	6	0	7	1	0	0	0
28	0	0	0	0	0	0	0	9	0	0	0	0	0	4	0	0	0	0
29	0	0	0	0	0	0	0	5	1	0	0	5	0	7	0	0	0	0
30	0	0	0	0	0	0	2	10	0	0	0	2	0	7	0	3	0	0
31	0	0	0	0	0	0	2	8	0	0	0	4	0	5	0	0	0	0
32	0	0	0	0	0	0	0	5	0	0	0	2	0	7	0	0	0	0
33	0	0	0	0	0	0	4	11	1	0	0	1	0	4	0	0	0	0
34	0	0	0	0	0	0	0	6	0	0	0	6	0	6	0	0	0	0
35	0	0	0	0	0	0	0	9	0	0	0	1	0	7	0	0	0	0
36	0	0	0	0	0	0	2	6	0	0	0	0	0	5	2	1	0	0
37	0	0	0	0	0	0	2	10	0	0	0	4	0	5	0	1	0	0
38	0	0	0	0	0	0	2	9	0	0	0	2	0	8	0	0	0	0
39	0	0	0	0	0	0	2	5	0	0	0	4	0	7	0	1	0	0
40	0	0	0	0	0	0	1	7	0	0	0	7	0	5	0	0	0	0
总数	0	0	0	0	0	0	56	312	8	0	0	124	0	260	8	12	0	8

## Sheet: Sample56
Number of view field	Quinoa Seed	Millet Seed	Millet leaf	Millet Stem	East Asian quinoa Seed	Polygonum Leaf	Reed Leaf	Corn seed	Corn Leaf	Cocklebur Leaf	Bittersweet Leaf	Kochia Seed	Rice Leaf	Rice Seed	Clinopodium Seed	Clinopodium Stem	Suaeda Stem	Others
1	0	0	0	0	0	0	4	11	2	0	0	2	0	12	0	0	0	1
2	0	0	0	0	0	0	5	10	3	0	0	4	0	6	0	0	0	0
3	0	0	0	0	0	0	0	15	2	0	0	3	0	17	0	0	0	0
4	0	0	0	0	0	0	1	9	1	0	0	6	0	7	0	0	0	0
5	0	0	0	0	0	0	2	11	3	0	0	1	0	10	0	1	0	0
6	0	0	0	0	0	0	0	8	4	0	0	5	0	11	1	0	0	0
7	0	0	0	0	0	0	1	14	1	0	0	6	0	9	0	0	0	0
8	0	0	0	0	0	0	0	7	3	0	0	3	0	8	0	0	0	0
9	0	0	0	0	0	0	0	13	2	0	0	0	0	16	0	0	0	0
10	0	0	0	0	0	0	2	10	3	0	0	7	0	7	0	1	0	0
11	0	0	0	0	0	0	4	9	4	0	0	1	0	10	0	1	0	0
12	0	0	0	0	0	0	3	12	1	0	0	2	0	9	0	0	0	0
13	0	0	0	0	0	0	1	14	1	0	0	5	0	12	2	0	0	1
14	0	0	0	0	0	0	0	10	2	0	0	3	0	8	0	0	0	0
15	0	0	0	0	0	0	2	16	3	0	0	4	0	7	0	0	0	1
16	0	0	0	0	0	0	1	17	1	0	0	2	0	14	0	2	0	0
17	0	0	0	0	0	0	0	15	0	0	0	2	0	6	0	0	0	0
18	0	0	0	0	0	0	0	7	3	0	0	4	0	8	0	0	0	0
19	0	0	0	0	0	0	1	11	1	0	0	5	0	9	0	0	0	3
20	0	0	0	0	0	0	1	10	2	0	0	7	0	15	0	0	0	0
21	0	0	0	0	0	0	2	12	0	0	0	6	0	10	0	1	0	0
22	0	0	0	0	0	0	2	12	1	0	0	0	0	9	1	1	0	0
23	0	0	0	0	0	0	3	11	4	0	0	9	0	5	0	0	0	0
24	0	0	0	0	0	0	0	14	3	0	0	2	0	8	0	1	0	0
25	0	0	0	0	0	0	10	8	1	0	0	6	0	6	0	0	0	1
26	0	0	0	0	0	0	1	15	0	0	0	3	0	9	0	0	0	0
27	0	0	0	0	0	0	6	9	3	0	0	5	0	13	0	0	0	0
28	0	0	0	0	0	0	0	10	2	0	0	2	0	7	0	0	0	0
29	0	0	0	0	0	0	1	14	2	0	0	4	0	8	0	0	0	0
30	0	0	0	0	0	0	2	7	2	0	0	3	0	15	0	0	0	0
31	0	0	0	0	0	0	0	16	3	0	0	3	0	6	0	0	0	0
32	0	0	0	0	0	0	1	14	5	0	0	2	0	7	0	0	0	0
33	0	0	0	0	0	0	2	5	1	0	0	3	0	8	0	0	0	0
34	0	0	0	0	0	0	3	15	1	0	0	4	0	5	0	0	0	0
35	0	0	0	0	0	0	2	14	2	0	0	3	0	15	0	0	0	0
36	0	0	0	0	0	0	5	15	0	0	0	1	0	9	0	0	0	1
37	0	0	0	0	0	0	5	12	1	0	0	0	0	14	0	0	0	0
38	0	0	0	0	0	0	1	9	5	0	0	5	0	12	0	0	0	0
39	0	0	0	0	0	0	2	15	1	0	0	4	0	11	0	0	0	0
40	0	0	0	0	0	0	0	8	1	0	0	3	0	14	0	0	0	0
总数	0	0	0	0	0	0	76	464	80	0	0	140	0	392	4	8	0	8

## Sheet: Sample57
Number of view field	Quinoa Seed	Millet Seed	Millet leaf	Millet Stem	East Asian quinoa Seed	Polygonum Leaf	Reed Leaf	Corn seed	Corn Leaf	Cocklebur Leaf	Bittersweet Leaf	Kochia Seed	Rice Leaf	Rice Seed	Clinopodium Seed	Clinopodium Stem	Suaeda Stem	Others
1	0	0	0	0	0	0	3	29	0	0	0	10	0	0	0	0	0	0
2	0	0	0	0	0	0	0	13	2	0	0	7	0	0	0	0	0	0
3	0	0	0	0	0	0	0	10	0	0	0	8	0	2	0	0	0	0
4	0	0	0	0	0	0	0	3	0	0	0	6	0	1	0	0	0	0
5	0	0	0	0	0	0	1	24	1	0	0	4	0	0	0	0	0	0
6	0	0	0	0	0	0	0	7	0	0	0	5	0	1	0	0	0	0
7	0	0	0	0	0	0	1	11	2	0	0	7	0	4	0	0	0	0
8	0	0	0	0	0	0	0	13	0	0	0	4	0	0	0	0	0	1
9	0	0	0	0	0	0	2	12	0	0	0	6	0	0	0	0	0	0
10	0	0	0	0	0	0	1	9	2	0	0	7	0	1	0	0	0	0
11	0	0	0	0	0	0	3	10	0	0	0	4	0	2	0	0	0	0
12	0	0	0	0	0	0	0	14	0	0	0	12	0	0	0	0	0	0
13	0	0	0	0	0	0	0	10	1	0	0	9	0	0	0	0	0	0
14	0	0	0	0	0	0	1	8	3	0	0	2	0	0	0	0	0	0
15	0	0	0	0	0	0	0	21	2	0	0	5	0	1	0	0	0	0
16	0	0	0	0	0	0	0	12	0	0	0	4	0	0	0	0	0	1
17	0	0	0	0	0	0	2	10	0	0	0	6	0	0	0	0	0	1
18	0	0	0	0	0	0	0	14	0	0	0	7	0	0	0	0	0	0
19	0	0	0	0	0	0	0	16	0	0	0	3	0	0	0	0	0	0
20	0	0	0	0	0	0	0	10	1	0	0	5	0	1	0	0	0	0
21	0	0	0	0	0	0	4	23	0	0	0	6	0	0	0	0	0	0
22	0	0	0	0	0	0	0	12	0	0	0	3	0	0	0	0	0	0
23	0	0	0	0	0	0	1	8	0	0	0	2	0	0	0	0	0	1
24	0	0	0	0	0	0	0	10	0	0	0	6	0	0	0	0	0	0
25	0	0	0	0	0	0	2	14	0	0	0	7	0	0	0	0	0	0
26	0	0	0	0	0	0	0	13	1	0	0	9	0	1	0	0	0	0
27	0	0	0	0	0	0	1	22	0	0	0	2	0	0	0	0	0	0
28	0	0	0	0	0	0	0	11	1	0	0	5	0	1	0	0	0	0
29	0	0	0	0	0	0	0	15	0	0	0	4	0	0	0	0	0	0
30	0	0	0	0	0	0	2	10	0	0	0	6	0	0	0	0	0	0
31	0	0	0	0	0	0	0	25	0	0	0	4	0	3	0	0	0	0
32	0	0	0	0	0	0	0	12	0	0	0	8	0	0	0	0	0	0
33	0	0	0	0	0	0	1	19	0	0	0	8	0	2	0	0	0	0
34	0	0	0	0	0	0	0	12	0	0	0	4	0	1	0	0	0	0
35	0	0	0	0	0	0	0	14	1	0	0	9	0	1	0	0	0	0
36	0	0	0	0	0	0	3	13	0	0	0	6	0	0	0	0	0	0
37	0	0	0	0	0	0	0	24	2	0	0	3	0	1	0	0	0	0
38	0	0	0	0	0	0	0	14	0	0	0	7	0	3	0	0	0	0
39	0	0	0	0	0	0	0	17	0	0	0	8	0	2	0	0	0	0
40	0	0	0	0	0	0	0	12	1	0	0	4	0	0	0	0	0	0
总数	0	0	0	0	0	0	28	556	20	0	0	232	0	28	0	0	0	4

## Sheet: Sample58
Number of view field	Quinoa Seed	Millet Seed	Millet leaf	Millet Stem	East Asian quinoa Seed	Polygonum Leaf	Reed Leaf	Corn seed	Corn Leaf	Cocklebur Leaf	Bittersweet Leaf	Kochia Seed	Rice Leaf	Rice Seed	Clinopodium Seed	Clinopodium Stem	Suaeda Stem	Others
1	0	0	0	0	0	0	0	13	0	0	0	8	0	1	0	0	0	0
2	0	0	0	0	0	0	0	6	1	0	0	5	0	0	0	0	0	0
3	0	0	0	0	0	0	0	10	3	0	0	4	0	1	0	0	0	0
4	0	0	0	0	0	0	0	12	0	0	0	6	0	0	0	0	0	0
5	0	0	0	0	0	0	1	13	1	0	0	3	0	1	0	0	0	0
6	0	0	0	0	0	0	0	9	0	0	0	4	0	1	0	0	0	0
7	0	0	0	0	0	0	2	7	0	0	0	2	0	2	0	0	0	0
8	0	0	0	0	0	0	0	7	2	0	0	8	0	2	0	0	0	0
9	0	0	0	0	0	0	0	8	2	0	0	5	0	2	0	0	0	0
10	0	0	0	0	0	0	0	9	0	0	0	9	0	3	0	0	0	0
11	0	0	0	0	0	0	0	10	0	0	0	6	0	1	0	0	0	0
12	0	0	0	0	0	0	0	7	2	0	0	1	0	2	0	0	0	0
13	0	0	0	0	0	0	1	9	0	0	0	5	0	0	0	0	0	2
14	0	0	0	0	0	0	3	8	0	0	0	4	0	3	0	0	0	0
15	0	0	0	0	0	0	2	6	0	0	0	3	0	1	0	0	0	0
16	0	0	0	0	0	0	0	9	4	0	0	5	0	0	0	0	0	1
17	0	0	0	0	0	0	0	15	1	0	0	8	0	2	0	0	0	1
18	0	0	0	0	0	0	0	9	0	0	0	6	0	4	0	0	0	0
19	0	0	0	0	0	0	0	11	1	0	0	3	0	1	0	0	0	0
20	0	0	0	0	0	0	1	12	0	0	0	4	0	0	0	0	0	0
21	0	0	0	0	0	0	0	5	0	0	0	1	0	0	0	0	0	2
22	0	0	0	0	0	0	0	7	3	0	0	2	0	0	0	0	0	0
23	0	0	0	0	0	0	0	9	2	0	0	7	0	2	0	0	0	0
24	0	0	0	0	0	0	0	6	0	0	0	5	0	2	0	0	0	0
25	0	0	0	0	0	0	0	9	0	0	0	5	0	0	0	0	0	0
26	0	0	0	0	0	0	1	7	0	0	0	4	0	4	0	0	0	0
27	0	0	0	0	0	0	0	8	0	0	0	3	0	2	0	0	0	0
28	0	0	0	0	0	0	1	10	0	0	0	5	0	4	0	0	0	1
29	0	0	0	0	0	0	0	7	1	0	0	4	0	5	0	0	0	0
30	0	0	0	0	0	0	0	6	0	0	0	5	0	2	0	0	0	1
31	0	0	0	0	0	0	0	4	0	0	0	7	0	2	0	0	0	0
32	0	0	0	0	0	0	0	9	1	0	0	6	0	2	0	0	0	0
33	0	0	0	0	0	0	0	7	0	0	0	7	0	1	0	0	0	0
34	0	0	0	0	0	0	0	8	0	0	0	3	0	1	0	0	0	0
35	0	0	0	0	0	0	1	6	3	0	0	5	0	0	0	0	0	0
36	0	0	0	0	0	0	0	9	0	0	0	6	0	2	0	0	0	0
37	0	0	0	0	0	0	2	12	0	0	0	4	0	1	0	0	0	3
38	0	0	0	0	0	0	0	10	0	0	0	5	0	0	0	0	0	0
39	0	0	0	0	0	0	0	11	1	0	0	4	0	1	0	0	0	0
40	0	0	0	0	0	0	1	8	0	0	0	5	0	2	0	0	0	1
总数	0	0	0	0	0	0	16	348	28	0	0	192	0	60	0	0	0	12

## Sheet: Sample59
Number of view field	Quinoa Seed	Millet Seed	Millet leaf	Millet Stem	East Asian quinoa Seed	Polygonum Leaf	Reed Leaf	Corn seed	Corn Leaf	Cocklebur Leaf	Bittersweet Leaf	Kochia Seed	Rice Leaf	Rice Seed	Clinopodium Seed	Clinopodium Stem	Suaeda Stem	Others
1	0	0	0	0	0	0	1	4	0	0	0	5	0	10	0	0	0	0
2	0	0	0	0	0	0	0	7	0	0	0	0	0	7	2	0	0	0
3	0	0	0	0	0	0	0	11	2	0	0	1	0	18	0	0	0	0
4	0	0	0	0	0	0	1	8	0	0	0	2	0	6	0	0	0	0
5	0	0	0	0	0	0	3	10	0	0	0	1	0	9	2	2	0	0
6	0	0	0	0	0	0	2	9	0	0	0	1	0	11	0	0	0	0
7	0	0	0	0	0	0	1	7	0	0	0	2	0	7	0	0	0	0
8	0	0	0	0	0	0	0	6	0	0	0	2	0	9	2	0	0	0
9	0	0	0	0	0	0	2	8	1	0	0	2	0	11	0	1	0	0
10	0	0	0	0	0	0	1	6	2	0	0	3	0	7	0	1	0	1
11	0	0	0	0	0	0	0	9	3	0	0	1	0	8	0	0	0	0
12	0	0	0	0	0	0	1	8	0	0	0	2	0	12	4	0	0	0
13	0	0	0	0	0	0	0	6	1	0	0	2	0	9	0	0	0	0
14	0	0	0	0	0	0	2	9	0	0	0	3	0	10	1	3	0	0
15	0	0	0	0	0	0	1	7	0	0	0	1	0	7	0	0	0	0
16	0	0	0	0	0	0	0	10	0	0	0	0	0	4	4	0	0	2
17	0	0	0	0	0	0	0	11	0	0	0	2	0	6	0	0	0	0
18	0	0	0	0	0	0	0	9	0	0	0	4	0	7	0	1	0	0
19	0	0	0	0	0	0	1	8	0	0	0	1	0	3	3	0	0	1
20	0	0	0	0	0	0	2	7	0	0	0	0	0	7	0	1	0	1
21	0	0	0	0	0	0	1	9	0	0	0	2	0	6	1	1	0	0
22	0	0	0	0	0	0	1	8	1	0	0	3	0	8	1	0	0	0
23	0	0	0	0	0	0	4	6	0	0	0	2	0	10	0	0	0	1
24	0	0	0	0	0	0	3	9	1	0	0	2	0	6	0	0	0	0
25	0	0	0	0	0	0	1	8	0	0	0	0	0	7	0	0	0	0
26	0	0	0	0	0	0	4	5	0	0	0	4	0	9	0	0	0	0
27	0	0	0	0	0	0	3	10	0	0	0	2	0	7	0	0	0	0
28	0	0	0	0	0	0	1	11	0	0	0	4	0	9	0	0	0	0
29	0	0	0	0	0	0	2	12	1	0	0	5	0	17	1	0	0	0
30	0	0	0	0	0	0	0	5	0	0	0	2	0	6	0	0	0	0
31	0	0	0	0	0	0	0	8	2	0	0	2	0	13	0	0	0	0
32	0	0	0	0	0	0	0	10	3	0	0	2	0	10	1	0	0	0
33	0	0	0	0	0	0	0	9	0	0	0	1	0	11	0	1	0	0
34	0	0	0	0	0	0	0	8	0	0	0	1	0	4	0	0	0	2
35	0	0	0	0	0	0	1	2	1	0	0	3	0	9	0	0	0	0
36	0	0	0	0	0	0	0	10	3	0	0	2	0	6	0	0	0	0
37	0	0	0	0	0	0	1	15	2	0	0	1	0	6	0	1	0	0
38	0	0	0	0	0	0	0	8	0	0	0	0	0	15	0	3	0	0
39	0	0	0	0	0	0	0	9	0	0	0	1	0	8	1	0	0	0
40	0	0	0	0	0	0	0	14	1	0	0	2	0	5	1	1	0	0
总数	0	0	0	0	0	0	40	336	24	0	0	76	0	340	24	16	0	8

## Sheet: Sample60
Number of view field	Quinoa Seed	Millet Seed	Millet leaf	Millet Stem	East Asian quinoa Seed	Polygonum Leaf	Reed Leaf	Corn seed	Corn Leaf	Cocklebur Leaf	Bittersweet Leaf	Kochia Seed	Rice Leaf	Rice Seed	Clinopodium Seed	Clinopodium Stem	Suaeda Stem	Others
1	0	0	0	0	0	0	0	9	0	0	0	5	0	10	5	4	0	0
2	0	0	0	0	0	0	0	6	2	0	0	0	0	17	0	0	0	0
3	0	0	0	0	0	0	0	2	0	0	0	1	0	8	1	0	0	0
4	0	0	0	0	0	0	0	5	0	0	0	1	0	10	2	0	0	0
5	0	0	0	0	0	0	0	5	0	0	0	3	0	9	1	0	0	0
6	0	0	0	0	0	0	0	4	0	0	0	2	0	5	1	2	0	0
7	0	0	0	0	0	0	0	7	4	0	0	1	0	7	2	0	0	0
8	0	0	0	0	0	0	2	7	0	0	0	0	0	10	2	2	0	0
9	0	0	0	0	0	0	1	3	0	0	0	2	0	6	2	0	0	0
10	0	0	0	0	0	0	0	3	0	0	0	1	0	7	3	0	0	1
11	0	0	0	0	0	0	0	5	0	0	0	2	0	8	1	1	0	0
12	0	0	0	0	0	0	0	7	2	0	0	1	0	12	2	0	0	0
13	0	0	0	0	0	0	0	9	2	0	0	1	0	9	2	0	0	0
14	0	0	0	0	0	0	0	8	0	0	0	2	0	7	3	1	0	1
15	0	0	0	0	0	0	1	6	0	0	0	1	0	10	1	1	0	0
16	0	0	0	0	0	0	1	2	0	0	0	0	0	4	0	1	0	0
17	0	0	0	0	0	0	0	5	1	0	0	4	0	6	2	0	0	0
18	0	0	0	0	0	0	0	9	0	0	0	2	0	7	4	0	0	1
19	0	0	0	0	0	0	0	6	1	0	0	1	0	3	1	0	0	0
20	0	0	0	0	0	0	3	6	0	0	0	2	0	10	0	0	0	0
21	0	0	0	0	0	0	0	5	5	0	0	1	0	6	2	0	0	0
22	0	0	0	0	0	0	0	7	0	0	0	1	0	8	3	0	0	1
23	0	0	0	0	0	0	1	5	3	0	0	4	0	10	2	0	0	0
24	0	0	0	0	0	0	1	6	0	0	0	3	0	6	2	0	0	0
25	0	0	0	0	0	0	0	9	1	0	0	1	0	7	0	3	0	0
26	0	0	0	0	0	0	0	7	0	0	0	4	0	9	4	0	0	0
27	0	0	0	0	0	0	2	8	1	0	0	3	0	12	2	0	0	0
28	0	0	0	0	0	0	2	10	0	0	0	1	0	5	4	0	0	0
29	0	0	0	0	0	0	1	7	0	0	0	2	0	4	5	0	0	0
30	0	0	0	0	0	0	0	6	0	0	0	1	0	6	2	0	0	0
31	0	0	0	0	0	0	0	4	6	0	0	0	0	7	2	0	0	0
32	0	0	0	0	0	0	0	3	0	0	0	0	0	8	2	0	0	0
33	0	0	0	0	0	0	0	7	0	0	0	1	0	11	1	3	0	0
34	0	0	0	0	0	0	0	8	0	0	0	1	0	4	1	0	0	0
35	0	0	0	0	0	0	0	6	0	0	0	1	0	9	3	0	0	0
36	0	0	0	0	0	0	1	9	0	0	0	0	0	6	2	1	0	0
37	0	0	0	0	0	0	1	5	0	0	0	1	0	16	1	1	0	0
38	0	0	0	0	0	0	3	2	0	0	0	2	0	7	0	0	0	0
39	0	0	0	0	0	0	0	5	3	0	0	1	0	8	1	0	0	0
40	0	0	0	0	0	0	0	7	1	0	0	0	0	6	2	0	0	0
总数	0	0	0	0	0	0	20	240	32	0	0	60	0	320	76	20	0	4

## Sheet: Sample61
Number of view field	Quinoa Seed	Millet Seed	Millet leaf	Millet Stem	East Asian quinoa Seed	Polygonum Leaf	Reed Leaf	Corn seed	Corn Leaf	Cocklebur Leaf	Bittersweet Leaf	Kochia Seed	Rice Leaf	Rice Seed	Clinopodium Seed	Clinopodium Stem	Suaeda Stem	Others
1	0	9	0	0	0	0	0	0	0	0	0	0	0	5	0	0	5	0
2	0	2	0	0	0	0	0	0	0	0	0	0	0	5	0	0	2	0
3	0	5	0	0	0	0	1	0	0	0	0	0	0	2	0	0	3	0
4	0	1	0	0	0	0	2	0	0	0	0	0	0	5	0	0	1	2
5	0	8	0	0	0	0	1	0	0	0	0	0	0	3	0	0	0	0
6	0	5	0	0	0	0	1	0	0	0	0	0	0	5	0	0	0	0
7	0	7	0	0	0	0	0	0	0	0	0	0	0	5	0	0	1	0
8	0	6	0	0	0	0	0	0	0	0	0	0	0	7	0	0	2	1
9	0	8	0	0	0	0	2	0	0	0	0	0	0	9	0	0	0	1
10	0	5	0	0	0	0	3	0	0	0	0	0	0	4	0	0	0	1
11	0	4	0	0	0	0	1	0	0	0	0	0	0	5	0	0	0	0
12	0	5	0	0	0	0	2	0	0	0	0	0	0	3	0	0	2	0
13	0	8	0	0	0	0	0	0	0	0	0	0	0	7	0	0	5	0
14	0	3	0	0	0	0	0	0	0	0	0	0	0	4	0	0	0	0
15	0	4	0	0	0	0	1	0	0	0	0	0	0	6	0	0	3	0
16	0	6	0	0	0	0	0	0	0	0	0	0	0	3	0	0	0	3
17	0	5	0	0	0	0	2	0	0	0	0	0	0	5	0	0	0	1
18	0	2	0	0	0	0	4	0	0	0	0	0	0	6	0	0	3	1
19	0	6	0	0	0	0	1	0	0	0	0	0	0	6	0	0	4	0
20	0	4	0	0	0	0	0	0	0	0	0	0	0	9	0	0	2	0
21	0	3	0	0	0	0	2	0	0	0	0	0	0	7	0	0	4	0
22	0	2	0	0	0	0	3	0	0	0	0	0	0	9	0	0	0	0
23	0	4	0	0	0	0	2	0	0	0	0	0	0	7	0	0	5	0
24	0	5	0	0	0	0	0	0	0	0	0	0	0	9	0	0	3	0
25	0	4	0	0	0	0	0	0	0	0	0	0	0	5	0	0	0	0
26	0	4	0	0	0	0	4	0	0	0	0	0	0	4	0	0	1	0
27	0	6	0	0	0	0	2	0	0	0	0	0	0	2	0	0	0	0
28	0	3	0	0	0	0	4	0	0	0	0	0	0	5	0	0	1	0
29	0	6	0	0	0	0	5	0	0	0	0	0	0	2	0	0	0	0
30	0	5	0	0	0	0	2	0	0	0	0	0	0	3	0	0	5	0
31	0	4	0	0	0	0	2	0	0	0	0	0	0	1	0	0	0	0
32	0	2	0	0	0	0	2	0	0	0	0	0	0	3	0	0	3	0
33	0	4	0	0	0	0	1	0	0	0	0	0	0	4	0	0	0	0
34	0	5	0	0	0	0	1	0	0	0	0	0	0	5	0	0	0	0
35	0	6	0	0	0	0	3	0	0	0	0	0	0	7	0	0	1	0
36	0	3	0	0	0	0	2	0	0	0	0	0	0	6	0	0	0	1
37	0	2	0	0	0	0	1	0	0	0	0	0	0	8	0	0	0	1
38	0	4	0	0	0	0	0	0	0	0	0	0	0	2	0	0	2	0
39	0	1	0	0	0	0	1	0	0	0	0	0	0	7	0	0	6	0
40	0	0	0	0	0	0	2	0	0	0	0	0	0	8	0	0	4	0
总数	0	176	0	0	0	0	60	0	0	0	0	0	0	208	0	0	68	12

## Sheet: Sample62
Number of view field	Quinoa Seed	Millet Seed	Millet leaf	Millet Stem	East Asian quinoa Seed	Polygonum Leaf	Reed Leaf	Corn seed	Corn Leaf	Cocklebur Leaf	Bittersweet Leaf	Kochia Seed	Rice Leaf	Rice Seed	Clinopodium Seed	Clinopodium Stem	Suaeda Stem	Others
1	0	2	0	0	0	0	1	0	0	0	0	0	0	9	0	0	1	0
2	0	6	0	0	0	0	2	0	0	0	0	0	0	6	0	0	2	0
3	0	4	0	0	0	0	3	0	0	0	0	0	0	5	0	0	0	0
4	0	0	0	0	0	0	1	0	0	0	0	0	0	7	0	0	0	0
5	0	0	0	0	0	0	0	0	0	0	0	0	0	10	0	0	0	0
6	0	0	0	0	0	0	0	0	0	0	0	0	0	11	0	0	2	0
7	0	0	0	0	0	0	1	0	0	0	0	0	0	9	0	0	0	0
8	0	0	0	0	0	0	2	0	0	0	0	0	0	8	0	0	3	1
9	0	1	0	0	0	0	0	0	0	0	0	0	0	4	0	0	0	0
10	0	2	0	0	0	0	0	0	0	0	0	0	0	7	0	0	3	0
11	0	6	0	0	0	0	0	0	0	0	0	0	0	10	0	0	0	0
12	0	0	0	0	0	0	2	0	0	0	0	0	0	9	0	0	0	0
13	0	2	0	0	0	0	5	0	0	0	0	0	0	6	0	0	1	0
14	0	0	0	0	0	0	0	0	0	0	0	0	0	8	0	0	0	1
15	0	0	0	0	0	0	3	0	0	0	0	0	0	7	0	0	0	0
16	0	2	0	0	0	0	0	0	0	0	0	0	0	14	0	0	0	0
17	0	4	0	0	0	0	0	0	0	0	0	0	0	6	0	0	0	1
18	0	0	0	0	0	0	3	0	0	0	0	0	0	7	0	0	0	0
19	0	0	0	0	0	0	4	0	0	0	0	0	0	9	0	0	3	0
20	0	0	0	0	0	0	2	0	0	0	0	0	0	15	0	0	2	0
21	0	0	0	0	0	0	4	0	0	0	0	0	0	10	0	0	2	1
22	0	2	0	0	0	0	0	0	0	0	0	0	0	9	0	0	0	0
23	0	0	0	0	0	0	5	0	0	0	0	0	0	5	0	0	1	0
24	0	2	0	0	0	0	3	0	0	0	0	0	0	8	0	0	0	0
25	0	0	0	0	0	0	0	0	0	0	0	0	0	6	0	0	2	0
26	0	0	0	0	0	0	1	0	0	0	0	0	0	9	0	0	4	0
27	0	0	0	0	0	0	0	0	0	0	0	0	0	13	0	0	0	0
28	0	0	0	0	0	0	1	0	0	0	0	0	0	7	0	0	0	0
29	0	2	0	0	0	0	0	0	0	0	0	0	0	8	0	0	2	0
30	0	0	0	0	0	0	5	0	0	0	0	0	0	9	0	0	0	0
31	0	0	0	0	0	0	0	0	0	0	0	0	0	6	0	0	0	0
32	0	6	0	0	0	0	3	0	0	0	0	0	0	7	0	0	0	0
33	0	0	0	0	0	0	0	0	0	0	0	0	0	8	0	0	1	0
34	0	0	0	0	0	0	0	0	0	0	0	0	0	5	0	0	0	0
35	0	2	0	0	0	0	1	0	0	0	0	0	0	15	0	0	0	0
36	0	6	0	0	0	0	0	0	0	0	0	0	0	9	0	0	0	0
37	0	4	0	0	0	0	0	0	0	0	0	0	0	14	0	0	0	0
38	0	2	0	0	0	0	2	0	0	0	0	0	0	12	0	0	1	0
39	0	4	0	0	0	0	6	0	0	0	0	0	0	11	0	0	0	0
40	0	1	0	0	0	0	4	0	0	0	0	0	0	14	0	0	2	0
总数	0	60	0	0	0	0	64	0	0	0	0	0	0	352	0	0	32	4

## Sheet: Sample63
Number of view field	Quinoa Seed	Millet Seed	Millet leaf	Millet Stem	East Asian quinoa Seed	Polygonum Leaf	Reed Leaf	Corn seed	Corn Leaf	Cocklebur Leaf	Bittersweet Leaf	Kochia Seed	Rice Leaf	Rice Seed	Clinopodium Seed	Clinopodium Stem	Suaeda Stem	Others
1	0	0	0	0	0	0	0	18	0	0	0	0	0	5	0	0	0	2
2	0	0	0	0	0	0	0	6	0	0	0	0	0	7	0	0	0	0
3	0	0	0	0	0	0	0	10	0	0	0	0	0	1	0	0	1	0
4	0	1	0	0	0	0	0	14	0	0	0	0	0	6	0	0	0	0
5	0	0	0	0	0	0	0	5	0	0	0	0	0	4	0	0	0	0
6	0	0	0	0	0	0	0	13	0	0	0	0	0	5	0	0	0	0
7	0	0	0	0	0	0	0	6	0	0	0	0	0	7	0	2	0	0
8	0	0	0	0	0	0	0	8	0	0	0	0	0	4	0	0	0	1
9	0	0	0	0	0	0	0	9	0	0	0	0	0	6	0	0	0	0
10	0	0	0	0	0	0	0	12	0	0	0	0	0	2	0	0	1	0
11	0	1	0	0	0	0	0	5	0	0	0	0	0	2	0	1	0	1
12	0	0	0	0	0	0	0	9	0	0	0	0	0	5	0	1	0	0
13	0	0	0	0	0	0	0	8	0	0	0	0	0	3	0	0	0	0
14	0	0	0	0	0	0	0	6	0	0	0	0	0	7	0	1	0	0
15	0	0	0	0	0	0	0	7	0	0	0	0	0	5	0	0	0	0
16	0	0	0	0	0	0	0	5	0	0	0	0	0	4	0	0	1	0
17	0	1	0	0	0	0	0	8	0	0	0	0	0	6	0	0	0	2
18	0	0	0	0	0	0	0	12	0	0	0	0	0	7	0	4	0	0
19	0	0	0	0	0	0	0	5	0	0	0	0	0	3	0	0	0	0
20	0	0	0	0	0	0	0	6	0	0	0	0	0	2	0	0	0	0
21	0	0	0	0	0	0	0	9	0	0	0	0	0	6	0	1	0	0
22	0	0	0	0	0	0	0	8	0	0	0	0	0	8	0	0	1	1
23	0	0	0	0	0	0	0	12	0	0	0	0	0	5	0	0	0	0
24	0	1	0	0	0	0	0	4	0	0	0	0	0	6	0	1	0	0
25	0	0	0	0	0	0	0	7	0	0	0	0	0	1	0	0	0	1
26	0	0	0	0	0	0	0	7	0	0	0	0	0	5	0	0	0	0
27	0	0	0	0	0	0	0	11	0	0	0	0	0	2	0	0	0	0
28	0	0	0	0	0	0	0	6	0	0	0	0	0	2	0	0	0	0
29	0	0	0	0	0	0	0	4	0	0	0	0	0	4	0	0	0	0
30	0	0	0	0	0	0	0	7	0	0	0	0	0	1	0	0	0	0
31	0	0	0	0	0	0	0	13	0	0	0	0	0	2	0	0	0	0
32	0	0	0	0	0	0	0	5	0	0	0	0	0	2	0	1	0	0
33	0	0	0	0	0	0	0	4	0	0	0	0	0	3	0	0	0	0
34	0	0	0	0	0	0	0	13	0	0	0	0	0	4	0	0	0	0
35	0	0	0	0	0	0	0	6	0	0	0	0	0	2	0	1	0	0
36	0	0	0	0	0	0	0	5	0	0	0	0	0	6	0	0	0	0
37	0	0	0	0	0	0	0	2	0	0	0	0	0	1	0	3	0	0
38	0	0	0	0	0	0	0	9	0	0	0	0	0	7	0	0	0	0
39	0	0	0	0	0	0	0	5	0	0	0	0	0	1	0	0	0	0
40	0	0	0	0	0	0	0	7	0	0	0	0	0	5	0	0	0	0
总数	0	4	0	0	0	0	0	316	0	0	0	0	0	164	0	16	4	8

## Sheet: Sample64
Number of view field	Quinoa Seed	Millet Seed	Millet leaf	Millet Stem	East Asian quinoa Seed	Polygonum Leaf	Reed Leaf	Corn seed	Corn Leaf	Cocklebur Leaf	Bittersweet Leaf	Kochia Seed	Rice Leaf	Rice Seed	Clinopodium Seed	Clinopodium Stem	Suaeda Stem	Others
1	0	0	0	0	0	0	0	12	0	0	0	0	0	4	0	0	0	0
2	0	0	0	0	0	0	0	8	0	0	0	0	0	6	0	0	0	0
3	0	0	0	0	0	0	0	5	0	0	0	0	0	7	0	0	0	1
4	0	0	0	0	0	0	0	9	0	0	0	0	0	8	0	0	1	0
5	0	2	0	0	0	0	0	7	0	0	0	0	0	6	0	0	0	0
6	0	0	0	0	0	0	0	10	0	0	0	0	0	3	0	0	1	1
7	0	0	0	0	0	0	0	6	0	0	0	0	0	6	0	0	0	0
8	0	0	0	0	0	0	0	9	0	0	0	0	0	7	0	0	0	0
9	0	0	0	0	0	0	0	8	0	0	0	0	0	8	0	0	0	0
10	0	1	0	0	0	0	0	5	0	0	0	0	0	5	0	0	0	0
11	0	1	0	0	0	0	0	8	0	0	0	0	0	6	0	0	0	0
12	0	0	0	0	0	0	0	5	0	0	0	0	0	1	0	0	0	0
13	0	0	0	0	0	0	0	8	0	0	0	0	0	0	0	0	0	0
14	0	0	0	0	0	0	0	11	0	0	0	0	0	6	0	0	0	0
15	0	0	0	0	0	0	0	6	0	0	0	0	0	7	0	0	0	0
16	0	0	0	0	0	0	0	8	0	0	0	0	0	8	0	0	0	0
17	0	0	0	0	0	0	0	7	0	0	0	0	0	5	0	0	0	0
18	0	2	0	0	0	0	0	6	0	0	0	0	0	7	0	0	0	0
19	0	0	0	0	0	0	0	7	0	0	0	0	0	4	0	0	0	0
20	0	0	0	0	0	0	0	9	0	0	0	0	0	8	0	0	0	0
21	0	0	0	0	0	0	0	8	0	0	0	0	0	2	0	0	0	0
22	0	0	0	0	0	0	0	9	0	0	0	0	0	10	0	0	0	0
23	0	0	0	0	0	0	0	7	0	0	0	0	0	4	0	0	0	0
24	0	1	0	0	0	0	0	6	0	0	0	0	0	2	0	0	0	1
25	0	0	0	0	0	0	0	7	0	0	0	0	0	2	0	0	0	0
26	0	0	0	0	0	0	0	6	0	0	0	0	0	5	0	0	0	0
27	0	0	0	0	0	0	0	7	0	0	0	0	0	7	0	0	0	0
28	0	0	0	0	0	0	0	8	0	0	0	0	0	3	0	0	0	0
29	0	0	0	0	0	0	0	7	0	0	0	0	0	8	0	0	1	0
30	0	0	0	0	0	0	0	7	0	0	0	0	0	7	0	0	0	1
31	0	0	0	0	0	0	0	15	0	0	0	0	0	5	0	0	0	0
32	0	0	0	0	0	0	0	7	0	0	0	0	0	8	0	0	0	0
33	0	0	0	0	0	0	0	4	0	0	0	0	0	2	0	0	0	0
34	0	0	0	0	0	0	0	6	0	0	0	0	0	8	0	0	0	0
35	0	0	0	0	0	0	0	7	0	0	0	0	0	2	0	0	1	0
36	0	0	0	0	0	0	0	5	0	0	0	0	0	8	0	0	0	0
37	0	0	0	0	0	0	0	9	0	0	0	0	0	3	0	0	0	0
38	0	0	0	0	0	0	0	8	0	0	0	0	0	4	0	0	0	0
39	0	1	0	0	0	0	0	7	0	0	0	0	0	8	0	0	0	0
40	0	0	0	0	0	0	0	10	0	0	0	0	0	6	0	0	0	0
总数	0	8	0	0	0	0	0	304	0	0	0	0	0	216	0	0	4	4

[truncated: 16 more sheets: Sample65, Sample66, Sample67, Sample68, Sample69, Sample70, Sample71, Sample72, Sample73, Sample74, Sample75, Sample76, Sample77, Sample78, Sample79, Sample80]
